# Supplementary material for: A five-pseudouridylation-associated-LncRNA classifier for primary prostate cancer prognosis prediction
Source: Front Genet. 2023 Jan 10;13:1110799. doi: 10.3389/fgene.2022.1110799 (PMC9871836; doi:10.3389/fgene.2022.1110799)
Supplement: Supplementary file 2 [file DataSheet1.xlsx]

## Sheet: Table S1
Table S1. Details of baseline information in TCGA-PRAD dataset and GSE54460 dataset.
	TCGA		GSE54460
Samples	547		100
Tumor	495		100
Normal	52		0
Survival
BCR.status	495		100
BCR.time (>1 month)	460		89
	Training Set (n=230)	Testing Set (n=230)
Age
<=65	165	164	67
>65	65	66	37
Clinical T Stage
T1a	1	0
T1b	0	2
T1c	85	74
T2	5	8
T2a	24	25
T2b	21	29
T2c	21	26
T3a	19	13
T3b	3	14
T4	0	2
pStage
pT1			12
pT2			69
pT3			15
pT4			1
Gleason group
<=6	24	20	11
7 (3+4)	73	62	53
7 (4+3)	45	47	22
>=8	88	101	14
Preoperative PSA (ng/ml)
0-3.9	29	21	9
4-9.9	125	132	58
10-19.9	45	45	19
>=20	21	28	11

## Sheet: Table S2
Gene	p-value
ENSG00000259321	1.00019e-07
ENSG00000272205	1.75295e-07
ENSG00000271327	8.71111e-07
ENSG00000281404	1.23632e-06
ENSG00000230454	6.43662e-06
ENSG00000277142	1.31491e-05
ENSG00000277218	1.34429e-05
ENSG00000232931	2.06011e-05
ENSG00000272455	2.29052e-05
ENSG00000267940	2.32554e-05
ENSG00000267834	2.42709e-05
ENSG00000273329	3.35047e-05
ENSG00000272645	5.31106e-05
ENSG00000263126	6.77888e-05
ENSG00000261326	9.06914e-05
ENSG00000261220	0.000120715
ENSG00000273759	0.000221584
ENSG00000272057	0.000260021
ENSG00000262877	0.000301237
ENSG00000275484	0.000320314
ENSG00000272953	0.000334333
ENSG00000234917	0.000351474
ENSG00000237753	0.000397312
ENSG00000275180	0.000488483
ENSG00000262772	0.000533021
ENSG00000234608	0.000614572
ENSG00000267838	0.000623838
ENSG00000277692	0.000918123
ENSG00000248479	0.0009565
ENSG00000260911	0.00103147
ENSG00000230537	0.00106258
ENSG00000272217	0.00121348
ENSG00000271151	0.00152002
ENSG00000255198	0.00154902
ENSG00000250790	0.00159105
ENSG00000278668	0.0016779
ENSG00000244459	0.00177573
ENSG00000226237	0.00190839
ENSG00000226029	0.00200546
ENSG00000274925	0.00222039
ENSG00000275720	0.00229907
ENSG00000261159	0.00248593
ENSG00000268945	0.00249823
ENSG00000245156	0.002773
ENSG00000273142	0.00296629
ENSG00000227388	0.00329448
ENSG00000278546	0.0033074
ENSG00000270419	0.00356535
ENSG00000265246	0.00398668
ENSG00000255503	0.00483672
ENSG00000255284	0.00490849
ENSG00000271576	0.00540183
ENSG00000249859	0.00550171
ENSG00000273723	0.00623513
ENSG00000260011	0.00638548
ENSG00000198590	0.0066502
ENSG00000212694	0.00720939
ENSG00000245937	0.00725707
ENSG00000273449	0.00835629
ENSG00000236255	0.00862133
ENSG00000273424	0.00869319
ENSG00000273248	0.0093687
ENSG00000237989	0.00951604
ENSG00000232956	0.00952997
ENSG00000237940	0.00963638
ENSG00000270933	0.0106343
ENSG00000256092	0.010706
ENSG00000262089	0.0109886
ENSG00000267259	0.0120915
ENSG00000260778	0.0125162
ENSG00000269246	0.013544
ENSG00000272720	0.0141144
ENSG00000281357	0.0150804
ENSG00000269646	0.015323
ENSG00000237310	0.0167595
ENSG00000273576	0.0172164
ENSG00000271737	0.0212815
ENSG00000268388	0.0220097
ENSG00000256433	0.0224026
ENSG00000251432	0.0225937
ENSG00000268707	0.0238922
ENSG00000236204	0.0245283
ENSG00000270147	0.0248942
ENSG00000273437	0.0258555
ENSG00000261229	0.0263734
ENSG00000274213	0.0279513
ENSG00000225793	0.0288554
ENSG00000272733	0.0301541
ENSG00000254872	0.0303251
ENSG00000257660	0.0326779
ENSG00000180279	0.0341167
ENSG00000225791	0.0350393
ENSG00000273796	0.0353354
ENSG00000268573	0.0405631
ENSG00000254204	0.0452065
ENSG00000231551	0.0455424
ENSG00000240219	0.0482966
ENSG00000230590	0.0484717
ENSG00000272556	0.0489799
ENSG00000272933	0.049647
ENSG00000242622	0.0516233
ENSG00000271344	0.0547587
ENSG00000272971	0.0563961
ENSG00000272142	0.0580224
ENSG00000196972	0.0593452
ENSG00000260260	0.0620799
ENSG00000203499	0.0629837
ENSG00000253395	0.0658937
ENSG00000228862	0.0736249
ENSG00000223685	0.074172
ENSG00000269893	0.0750796
ENSG00000259495	0.075555
ENSG00000247400	0.0771359
ENSG00000255455	0.0816084
ENSG00000270177	0.0831272
ENSG00000260563	0.084577
ENSG00000248866	0.0862452
ENSG00000228223	0.0877287
ENSG00000237476	0.0945097
ENSG00000263874	0.101595
ENSG00000261098	0.103478
ENSG00000262714	0.106872
ENSG00000237838	0.106934
ENSG00000182057	0.11212
ENSG00000268836	0.121068
ENSG00000276698	0.121686
ENSG00000270761	0.135377
ENSG00000278376	0.138217
ENSG00000242553	0.139507
ENSG00000270069	0.142683
ENSG00000274341	0.145242
ENSG00000267767	0.146238
ENSG00000272316	0.154907
ENSG00000205181	0.156041
ENSG00000270210	0.157613
ENSG00000270607	0.159832
ENSG00000241316	0.1616
ENSG00000273192	0.16281
ENSG00000250015	0.170212
ENSG00000235499	0.173219
ENSG00000272384	0.175216
ENSG00000196741	0.180493
ENSG00000273033	0.191288
ENSG00000263753	0.196141
ENSG00000271384	0.208905
ENSG00000271973	0.211424
ENSG00000257698	0.21639
ENSG00000259681	0.225831
ENSG00000228043	0.227438
ENSG00000277423	0.228905
ENSG00000250786	0.232754
ENSG00000189419	0.235453
ENSG00000269843	0.240598
ENSG00000224023	0.240735
ENSG00000260032	0.241817
ENSG00000260404	0.243425
ENSG00000258048	0.244658
ENSG00000272417	0.245384
ENSG00000270964	0.248835
ENSG00000270673	0.249043
ENSG00000270876	0.254843
ENSG00000277969	0.255281
ENSG00000276529	0.267073
ENSG00000260874	0.272757
ENSG00000272129	0.27694
ENSG00000267058	0.280152
ENSG00000257595	0.28306
ENSG00000269186	0.289905
ENSG00000270170	0.291131
ENSG00000268751	0.296311
ENSG00000272444	0.299562
ENSG00000262468	0.303488
ENSG00000226578	0.307314
ENSG00000213062	0.317265
ENSG00000239407	0.332129
ENSG00000258498	0.345828
ENSG00000242407	0.346563
ENSG00000237807	0.347635
ENSG00000258768	0.355951
ENSG00000274370	0.358239
ENSG00000280798	0.365869
ENSG00000229891	0.376309
ENSG00000255121	0.388516
ENSG00000238142	0.389738
ENSG00000259959	0.393171
ENSG00000267421	0.396899
ENSG00000260884	0.401366
ENSG00000237523	0.409774
ENSG00000213793	0.412243
ENSG00000232412	0.418443
ENSG00000267002	0.422934
ENSG00000260979	0.42855
ENSG00000214548	0.429679
ENSG00000261754	0.433394
ENSG00000273015	0.434721
ENSG00000273061	0.441457
ENSG00000232677	0.443787
ENSG00000269038	0.44488
ENSG00000234773	0.460532
ENSG00000203635	0.460661
ENSG00000230555	0.462062
ENSG00000261804	0.469819
ENSG00000187013	0.481776
ENSG00000276728	0.48805
ENSG00000272369	0.488874
ENSG00000188185	0.490075
ENSG00000272913	0.515062
ENSG00000261671	0.520276
ENSG00000274248	0.523455
ENSG00000182165	0.524917
ENSG00000274220	0.525109
ENSG00000225194	0.530892
ENSG00000257556	0.536959
ENSG00000281649	0.537148
ENSG00000272338	0.548781
ENSG00000229308	0.561947
ENSG00000232098	0.57524
ENSG00000268471	0.577892
ENSG00000230844	0.585318
ENSG00000268129	0.594003
ENSG00000272523	0.603088
ENSG00000177788	0.614521
ENSG00000276030	0.630749
ENSG00000259673	0.631701
ENSG00000255135	0.638479
ENSG00000197180	0.648603
ENSG00000278389	0.648694
ENSG00000235609	0.659741
ENSG00000260257	0.687264
ENSG00000272335	0.699038
ENSG00000267152	0.699049
ENSG00000223396	0.70528
ENSG00000278107	0.712254
ENSG00000272087	0.725138
ENSG00000275479	0.732987
ENSG00000251611	0.737348
ENSG00000234390	0.738188
ENSG00000275632	0.740178
ENSG00000257084	0.751898
ENSG00000267640	0.756806
ENSG00000272112	0.760121
ENSG00000251573	0.76027
ENSG00000228878	0.76273
ENSG00000225506	0.771385
ENSG00000250899	0.775041
ENSG00000213888	0.789687
ENSG00000260464	0.791147
ENSG00000257647	0.791963
ENSG00000254162	0.799754
ENSG00000269973	0.830226
ENSG00000205106	0.844667
ENSG00000254615	0.85634
ENSG00000281189	0.857903
ENSG00000251580	0.871607
ENSG00000223546	0.876303
ENSG00000271643	0.878055
ENSG00000206567	0.878997
ENSG00000278730	0.888819
ENSG00000254837	0.890164
ENSG00000260025	0.893223
ENSG00000269947	0.894954
ENSG00000233901	0.900436
ENSG00000268912	0.912312
ENSG00000179523	0.912394
ENSG00000262165	0.996191

## Sheet: Table S3_a
FromNode	ToNode
RP11-400K9.4	hsa-miR-7-5p
RP11-400K9.4	hsa-miR-148a-3p
RP11-400K9.4	hsa-miR-152-3p
RP11-400K9.4	hsa-miR-148b-3p
RP11-400K9.4	hsa-miR-17-5p
RP11-400K9.4	hsa-miR-20a-5p
RP11-400K9.4	hsa-miR-93-5p
RP11-400K9.4	hsa-miR-106a-5p
RP11-400K9.4	hsa-miR-106b-5p
RP11-400K9.4	hsa-miR-20b-5p
RP11-400K9.4	hsa-miR-519d-3p
RP11-400K9.4	hsa-miR-182-5p
RP11-400K9.4	hsa-miR-194-5p
RP11-400K9.4	hsa-miR-122-5p
RP11-400K9.4	hsa-miR-30a-5p
RP11-400K9.4	hsa-miR-30c-5p
RP11-400K9.4	hsa-miR-30d-5p
RP11-400K9.4	hsa-miR-30b-5p
RP11-400K9.4	hsa-miR-30e-5p
RP11-400K9.4	hsa-miR-31-5p
RP11-400K9.4	hsa-miR-103a-3p
RP11-400K9.4	hsa-miR-107
RP11-400K9.4	hsa-miR-33a-5p
RP11-400K9.4	hsa-miR-33b-5p
RP11-400K9.4	hsa-miR-34a-5p
RP11-400K9.4	hsa-miR-34c-5p
RP11-400K9.4	hsa-miR-449a
RP11-400K9.4	hsa-miR-449b-5p
RP11-400K9.4	hsa-miR-125b-5p
RP11-400K9.4	hsa-miR-125a-5p
RP11-400K9.4	hsa-miR-4319
RP11-400K9.4	hsa-miR-140-5p
RP11-400K9.4	hsa-miR-143-3p
RP11-400K9.4	hsa-miR-4770
RP11-400K9.4	hsa-miR-145-5p
RP11-400K9.4	hsa-miR-153-3p
RP11-400K9.4	hsa-miR-18a-5p
RP11-400K9.4	hsa-miR-18b-5p
RP11-400K9.4	hsa-miR-4735-3p
RP11-400K9.4	hsa-miR-216a-5p
RP11-400K9.4	hsa-miR-216b-5p
RP11-400K9.4	hsa-miR-218-5p
RP11-400K9.4	hsa-miR-23a-3p
RP11-400K9.4	hsa-miR-23b-3p
RP11-400K9.4	hsa-miR-23c
RP11-400K9.3	hsa-miR-139-5p
RP11-400K9.3	hsa-miR-203a-3p
RP11-400K9.3	hsa-miR-217
RP11-400K9.3	hsa-miR-129-5p
RP11-468E2.5	hsa-miR-302a-3p
RP11-468E2.5	hsa-miR-302b-3p
RP11-468E2.5	hsa-miR-302c-3p
RP11-468E2.5	hsa-miR-302d-3p
RP11-468E2.5	hsa-miR-372-3p
RP11-468E2.5	hsa-miR-373-3p
RP11-468E2.5	hsa-miR-520e
RP11-468E2.5	hsa-miR-520a-3p
RP11-468E2.5	hsa-miR-520b
RP11-468E2.5	hsa-miR-520c-3p
RP11-468E2.5	hsa-miR-520d-3p
RP11-468E2.5	hsa-miR-302e
RP11-468E2.5	hsa-miR-145-5p
RP11-468E2.5	hsa-miR-150-5p
RP11-468E2.5	hsa-miR-17-5p
RP11-468E2.5	hsa-miR-20a-5p
RP11-468E2.5	hsa-miR-93-5p
RP11-468E2.5	hsa-miR-106a-5p
RP11-468E2.5	hsa-miR-106b-5p
RP11-468E2.5	hsa-miR-20b-5p
RP11-468E2.5	hsa-miR-519d-3p
RP11-468E2.5	hsa-miR-194-5p
RP11-468E2.5	hsa-miR-199a-5p
RP11-468E2.5	hsa-miR-199b-5p
RP11-468E2.5	hsa-miR-200b-3p
RP11-468E2.5	hsa-miR-200c-3p
RP11-468E2.5	hsa-miR-429
RP11-468E2.5	hsa-miR-338-3p
RP11-468E2.5	hsa-miR-9-5p
RP11-468E2.5	hsa-miR-214-3p
RP11-468E2.5	hsa-miR-761
RP11-468E2.5	hsa-miR-3619-5p
RP11-468E2.5	hsa-miR-192-5p
RP11-468E2.5	hsa-miR-215-5p
RP11-468E2.5	hsa-miR-124-3p
RP11-468E2.5	hsa-miR-506-3p
LINC02688	hsa-miR-503-5p
LINC02688	hsa-miR-18a-5p
LINC02688	hsa-miR-18b-5p
LINC02688	hsa-miR-4735-3p
LINC02688	hsa-miR-193a-3p
LINC02688	hsa-miR-193b-3p
LINC02688	hsa-miR-1-3p
LINC02688	hsa-miR-206
LINC02688	hsa-miR-613
LINC02688	hsa-miR-214-3p
LINC02688	hsa-miR-761
LINC02688	hsa-miR-3619-5p
LINC02688	hsa-miR-122-5p
LINC02688	hsa-miR-29a-3p
LINC02688	hsa-miR-29b-3p
LINC02688	hsa-miR-29c-3p
LINC02688	hsa-miR-31-5p
LINC02688	hsa-miR-338-3p
LINC02688	hsa-miR-125b-5p
LINC02688	hsa-miR-125a-5p
LINC02688	hsa-miR-4319
LINC02688	hsa-miR-143-3p
LINC02688	hsa-miR-4770
LINC02688	hsa-miR-148a-3p
LINC02688	hsa-miR-152-3p
LINC02688	hsa-miR-148b-3p
LINC02688	hsa-miR-205-5p
LINC02688	hsa-miR-24-3p
LINC02688	hsa-miR-34a-5p
LINC02688	hsa-miR-34c-5p
LINC02688	hsa-miR-449a
LINC02688	hsa-miR-449b-5p
LINC02688	hsa-miR-22-3p
GAS1RR	hsa-miR-302a-3p
GAS1RR	hsa-miR-302b-3p
GAS1RR	hsa-miR-302c-3p
GAS1RR	hsa-miR-302d-3p
GAS1RR	hsa-miR-372-3p
GAS1RR	hsa-miR-373-3p
GAS1RR	hsa-miR-520e
GAS1RR	hsa-miR-520a-3p
GAS1RR	hsa-miR-520b
GAS1RR	hsa-miR-520c-3p
GAS1RR	hsa-miR-520d-3p
GAS1RR	hsa-miR-302e
GAS1RR	hsa-miR-138-5p
GAS1RR	hsa-miR-182-5p
GAS1RR	hsa-miR-214-3p
GAS1RR	hsa-miR-761
GAS1RR	hsa-miR-3619-5p
GAS1RR	hsa-miR-22-3p
GAS1RR	hsa-miR-7-5p
GAS1RR	hsa-miR-9-5p
GAS1RR	hsa-miR-96-5p
GAS1RR	hsa-miR-1271-5p
GAS1RR	hsa-miR-141-3p
GAS1RR	hsa-miR-200a-3p
GAS1RR	hsa-miR-142-3p
GAS1RR	hsa-let-7a-5p
GAS1RR	hsa-let-7b-5p
GAS1RR	hsa-let-7c-5p
GAS1RR	hsa-let-7d-5p
GAS1RR	hsa-let-7e-5p
GAS1RR	hsa-let-7f-5p
GAS1RR	hsa-miR-98-5p
GAS1RR	hsa-let-7g-5p
GAS1RR	hsa-let-7i-5p
GAS1RR	hsa-miR-4458
GAS1RR	hsa-miR-4500
GAS1RR	hsa-miR-187-3p
GAS1RR	hsa-miR-192-5p
GAS1RR	hsa-miR-215-5p
GAS1RR	hsa-miR-24-3p
GAS1RR	hsa-miR-27a-3p
GAS1RR	hsa-miR-27b-3p
GAS1RR	hsa-miR-30a-5p
GAS1RR	hsa-miR-30c-5p
GAS1RR	hsa-miR-30d-5p
GAS1RR	hsa-miR-30b-5p
GAS1RR	hsa-miR-30e-5p
GAS1RR	hsa-miR-103a-3p
GAS1RR	hsa-miR-107
GAS1RR	hsa-miR-365a-3p
GAS1RR	hsa-miR-33a-5p
GAS1RR	hsa-miR-33b-5p
GAS1RR	hsa-miR-128-3p
GAS1RR	hsa-miR-212-3p
GAS1RR	hsa-miR-132-3p
GAS1RR	hsa-miR-144-3p
GAS1RR	hsa-miR-194-5p
GAS1RR	hsa-miR-200b-3p
GAS1RR	hsa-miR-200c-3p
GAS1RR	hsa-miR-429
GAS1RR	hsa-miR-23a-3p
GAS1RR	hsa-miR-23b-3p
GAS1RR	hsa-miR-23c
GAS1RR	hsa-miR-101-3p
GAS1RR	hsa-miR-129-5p
GAS1RR	hsa-miR-139-5p
GAS1RR	hsa-miR-153-3p
GAS1RR	hsa-miR-216b-5p
GAS1RR	hsa-miR-219a-5p
GAS1RR	hsa-miR-4782-3p
GAS1RR	hsa-miR-425-5p
GAS1RR	hsa-miR-208a-3p
GAS1RR	hsa-miR-208b-3p
GAS1RR	hsa-miR-499a-5p
GAS1RR	hsa-miR-126-3p
ACVR1	hsa-miR-7-5p
ACVR1	hsa-miR-148a-3p
ACVR1	hsa-miR-152-3p
ACVR1	hsa-miR-148b-3p
ACVR1	hsa-miR-17-5p
ACVR1	hsa-miR-20a-5p
ACVR1	hsa-miR-93-5p
ACVR1	hsa-miR-106a-5p
ACVR1	hsa-miR-106b-5p
ACVR1	hsa-miR-20b-5p
ACVR1	hsa-miR-519d-3p
ACVR1	hsa-miR-182-5p
ACVR1	hsa-miR-194-5p
ACVR1	hsa-miR-122-5p
ACVR1	hsa-miR-30a-5p
ACVR1	hsa-miR-30c-5p
ACVR1	hsa-miR-30d-5p
ACVR1	hsa-miR-30b-5p
ACVR1	hsa-miR-30e-5p
ACVR1	hsa-miR-31-5p
ACVR1	hsa-miR-103a-3p
ACVR1	hsa-miR-107
ACVR1	hsa-miR-33a-5p
ACVR1	hsa-miR-33b-5p
ACVR1	hsa-miR-34a-5p
ACVR1	hsa-miR-34c-5p
ACVR1	hsa-miR-449a
ACVR1	hsa-miR-449b-5p
ACVR1	hsa-miR-125b-5p
ACVR1	hsa-miR-125a-5p
ACVR1	hsa-miR-4319
ADAM22	hsa-miR-7-5p
ADAM22	hsa-miR-140-5p
ADAM22	hsa-miR-143-3p
ADAM22	hsa-miR-4770
ADAM22	hsa-miR-145-5p
ADAM22	hsa-miR-148a-3p
ADAM22	hsa-miR-152-3p
ADAM22	hsa-miR-148b-3p
ADAM22	hsa-miR-153-3p
ADAM22	hsa-miR-17-5p
ADAM22	hsa-miR-20a-5p
ADAM22	hsa-miR-93-5p
ADAM22	hsa-miR-106a-5p
ADAM22	hsa-miR-106b-5p
ADAM22	hsa-miR-20b-5p
ADAM22	hsa-miR-519d-3p
ADAM22	hsa-miR-182-5p
ADAM22	hsa-miR-18a-5p
ADAM22	hsa-miR-18b-5p
ADAM22	hsa-miR-4735-3p
ADAM22	hsa-miR-194-5p
ADAM22	hsa-miR-216a-5p
ADAM22	hsa-miR-216b-5p
ADAM22	hsa-miR-218-5p
ADAM22	hsa-miR-122-5p
ADAM22	hsa-miR-23a-3p
ADAM22	hsa-miR-23b-3p
ADAM22	hsa-miR-23c
ADAM22	hsa-miR-30a-5p
ADAM22	hsa-miR-30c-5p
ADAM22	hsa-miR-30d-5p
ADAM22	hsa-miR-30b-5p
ADAM22	hsa-miR-30e-5p
ADAM22	hsa-miR-33a-5p
ADAM22	hsa-miR-33b-5p
ADAM22	hsa-miR-34a-5p
ADAM22	hsa-miR-34c-5p
ADAM22	hsa-miR-449a
ADAM22	hsa-miR-449b-5p
ADAM22	hsa-miR-125b-5p
ADAM22	hsa-miR-125a-5p
ADAM22	hsa-miR-4319
ADAT1	hsa-miR-143-3p
ADAT1	hsa-miR-4770
ADAT1	hsa-miR-145-5p
ADAT1	hsa-miR-148a-3p
ADAT1	hsa-miR-152-3p
ADAT1	hsa-miR-148b-3p
ADAT1	hsa-miR-17-5p
ADAT1	hsa-miR-20a-5p
ADAT1	hsa-miR-93-5p
ADAT1	hsa-miR-106a-5p
ADAT1	hsa-miR-106b-5p
ADAT1	hsa-miR-20b-5p
ADAT1	hsa-miR-519d-3p
ADAT1	hsa-miR-182-5p
ADAT1	hsa-miR-216a-5p
ADAT1	hsa-miR-122-5p
ADAT1	hsa-miR-23a-3p
ADAT1	hsa-miR-23b-3p
ADAT1	hsa-miR-23c
ADAT1	hsa-miR-33a-5p
ADAT1	hsa-miR-33b-5p
ADAT1	hsa-miR-34a-5p
ADAT1	hsa-miR-34c-5p
ADAT1	hsa-miR-449a
ADAT1	hsa-miR-449b-5p
ADAT1	hsa-miR-125b-5p
ADAT1	hsa-miR-125a-5p
ADAT1	hsa-miR-4319
AKAP11	hsa-miR-7-5p
AKAP11	hsa-miR-140-5p
AKAP11	hsa-miR-143-3p
AKAP11	hsa-miR-4770
AKAP11	hsa-miR-145-5p
AKAP11	hsa-miR-148a-3p
AKAP11	hsa-miR-152-3p
AKAP11	hsa-miR-148b-3p
AKAP11	hsa-miR-153-3p
AKAP11	hsa-miR-17-5p
AKAP11	hsa-miR-20a-5p
AKAP11	hsa-miR-93-5p
AKAP11	hsa-miR-106a-5p
AKAP11	hsa-miR-106b-5p
AKAP11	hsa-miR-20b-5p
AKAP11	hsa-miR-519d-3p
AKAP11	hsa-miR-182-5p
AKAP11	hsa-miR-18a-5p
AKAP11	hsa-miR-18b-5p
AKAP11	hsa-miR-4735-3p
AKAP11	hsa-miR-216a-5p
AKAP11	hsa-miR-218-5p
AKAP11	hsa-miR-122-5p
AKAP11	hsa-miR-23a-3p
AKAP11	hsa-miR-23b-3p
AKAP11	hsa-miR-23c
AKAP11	hsa-miR-30a-5p
AKAP11	hsa-miR-30c-5p
AKAP11	hsa-miR-30d-5p
AKAP11	hsa-miR-30b-5p
AKAP11	hsa-miR-30e-5p
AKAP11	hsa-miR-31-5p
AKAP11	hsa-miR-103a-3p
AKAP11	hsa-miR-107
AKAP11	hsa-miR-33a-5p
AKAP11	hsa-miR-33b-5p
AKAP11	hsa-miR-34a-5p
AKAP11	hsa-miR-34c-5p
AKAP11	hsa-miR-449a
AKAP11	hsa-miR-449b-5p
AKAP11	hsa-miR-125b-5p
AKAP11	hsa-miR-125a-5p
AKAP11	hsa-miR-4319
ANKFY1	hsa-miR-7-5p
ANKFY1	hsa-miR-140-5p
ANKFY1	hsa-miR-145-5p
ANKFY1	hsa-miR-148a-3p
ANKFY1	hsa-miR-152-3p
ANKFY1	hsa-miR-148b-3p
ANKFY1	hsa-miR-17-5p
ANKFY1	hsa-miR-20a-5p
ANKFY1	hsa-miR-93-5p
ANKFY1	hsa-miR-106a-5p
ANKFY1	hsa-miR-106b-5p
ANKFY1	hsa-miR-20b-5p
ANKFY1	hsa-miR-519d-3p
ANKFY1	hsa-miR-182-5p
ANKFY1	hsa-miR-18a-5p
ANKFY1	hsa-miR-18b-5p
ANKFY1	hsa-miR-4735-3p
ANKFY1	hsa-miR-194-5p
ANKFY1	hsa-miR-216a-5p
ANKFY1	hsa-miR-216b-5p
ANKFY1	hsa-miR-23a-3p
ANKFY1	hsa-miR-23b-3p
ANKFY1	hsa-miR-23c
ANKFY1	hsa-miR-30a-5p
ANKFY1	hsa-miR-30c-5p
ANKFY1	hsa-miR-30d-5p
ANKFY1	hsa-miR-30b-5p
ANKFY1	hsa-miR-30e-5p
ANKFY1	hsa-miR-31-5p
ANKFY1	hsa-miR-103a-3p
ANKFY1	hsa-miR-107
ANKFY1	hsa-miR-33a-5p
ANKFY1	hsa-miR-33b-5p
ANKFY1	hsa-miR-34a-5p
ANKFY1	hsa-miR-34c-5p
ANKFY1	hsa-miR-449a
ANKFY1	hsa-miR-449b-5p
ANKFY1	hsa-miR-125b-5p
ANKFY1	hsa-miR-125a-5p
ANKFY1	hsa-miR-4319
AP3B1	hsa-miR-7-5p
AP3B1	hsa-miR-140-5p
AP3B1	hsa-miR-143-3p
AP3B1	hsa-miR-4770
AP3B1	hsa-miR-145-5p
AP3B1	hsa-miR-153-3p
AP3B1	hsa-miR-17-5p
AP3B1	hsa-miR-20a-5p
AP3B1	hsa-miR-93-5p
AP3B1	hsa-miR-106a-5p
AP3B1	hsa-miR-106b-5p
AP3B1	hsa-miR-20b-5p
AP3B1	hsa-miR-519d-3p
AP3B1	hsa-miR-182-5p
AP3B1	hsa-miR-18a-5p
AP3B1	hsa-miR-18b-5p
AP3B1	hsa-miR-4735-3p
AP3B1	hsa-miR-194-5p
AP3B1	hsa-miR-218-5p
AP3B1	hsa-miR-122-5p
AP3B1	hsa-miR-23a-3p
AP3B1	hsa-miR-23b-3p
AP3B1	hsa-miR-23c
AP3B1	hsa-miR-30a-5p
AP3B1	hsa-miR-30c-5p
AP3B1	hsa-miR-30d-5p
AP3B1	hsa-miR-30b-5p
AP3B1	hsa-miR-30e-5p
AP3B1	hsa-miR-103a-3p
AP3B1	hsa-miR-107
AP3B1	hsa-miR-33a-5p
AP3B1	hsa-miR-33b-5p
AP3B1	hsa-miR-34a-5p
AP3B1	hsa-miR-34c-5p
AP3B1	hsa-miR-449a
AP3B1	hsa-miR-449b-5p
AP3B1	hsa-miR-125b-5p
AP3B1	hsa-miR-125a-5p
AP3B1	hsa-miR-4319
APC	hsa-miR-7-5p
APC	hsa-miR-140-5p
APC	hsa-miR-143-3p
APC	hsa-miR-4770
APC	hsa-miR-145-5p
APC	hsa-miR-148a-3p
APC	hsa-miR-152-3p
APC	hsa-miR-148b-3p
APC	hsa-miR-153-3p
APC	hsa-miR-17-5p
APC	hsa-miR-20a-5p
APC	hsa-miR-93-5p
APC	hsa-miR-106a-5p
APC	hsa-miR-106b-5p
APC	hsa-miR-20b-5p
APC	hsa-miR-519d-3p
APC	hsa-miR-182-5p
APC	hsa-miR-18a-5p
APC	hsa-miR-18b-5p
APC	hsa-miR-4735-3p
APC	hsa-miR-194-5p
APC	hsa-miR-216a-5p
APC	hsa-miR-216b-5p
APC	hsa-miR-218-5p
APC	hsa-miR-122-5p
APC	hsa-miR-23a-3p
APC	hsa-miR-23b-3p
APC	hsa-miR-23c
APC	hsa-miR-30a-5p
APC	hsa-miR-30c-5p
APC	hsa-miR-30d-5p
APC	hsa-miR-30b-5p
APC	hsa-miR-30e-5p
APC	hsa-miR-31-5p
APC	hsa-miR-103a-3p
APC	hsa-miR-107
APC	hsa-miR-33a-5p
APC	hsa-miR-33b-5p
APC	hsa-miR-125b-5p
APC	hsa-miR-125a-5p
APC	hsa-miR-4319
ARHGEF12	hsa-miR-7-5p
ARHGEF12	hsa-miR-140-5p
ARHGEF12	hsa-miR-143-3p
ARHGEF12	hsa-miR-4770
ARHGEF12	hsa-miR-145-5p
ARHGEF12	hsa-miR-148a-3p
ARHGEF12	hsa-miR-152-3p
ARHGEF12	hsa-miR-148b-3p
ARHGEF12	hsa-miR-153-3p
ARHGEF12	hsa-miR-17-5p
ARHGEF12	hsa-miR-20a-5p
ARHGEF12	hsa-miR-93-5p
ARHGEF12	hsa-miR-106a-5p
ARHGEF12	hsa-miR-106b-5p
ARHGEF12	hsa-miR-20b-5p
ARHGEF12	hsa-miR-519d-3p
ARHGEF12	hsa-miR-182-5p
ARHGEF12	hsa-miR-18a-5p
ARHGEF12	hsa-miR-18b-5p
ARHGEF12	hsa-miR-4735-3p
ARHGEF12	hsa-miR-194-5p
ARHGEF12	hsa-miR-216a-5p
ARHGEF12	hsa-miR-216b-5p
ARHGEF12	hsa-miR-218-5p
ARHGEF12	hsa-miR-122-5p
ARHGEF12	hsa-miR-23a-3p
ARHGEF12	hsa-miR-23b-3p
ARHGEF12	hsa-miR-23c
ARHGEF12	hsa-miR-30a-5p
ARHGEF12	hsa-miR-30c-5p
ARHGEF12	hsa-miR-30d-5p
ARHGEF12	hsa-miR-30b-5p
ARHGEF12	hsa-miR-30e-5p
ARHGEF12	hsa-miR-31-5p
ARHGEF12	hsa-miR-103a-3p
ARHGEF12	hsa-miR-107
ARHGEF12	hsa-miR-33a-5p
ARHGEF12	hsa-miR-33b-5p
ARHGEF12	hsa-miR-34a-5p
ARHGEF12	hsa-miR-34c-5p
ARHGEF12	hsa-miR-449a
ARHGEF12	hsa-miR-449b-5p
ARHGEF12	hsa-miR-125b-5p
ARHGEF12	hsa-miR-125a-5p
ARHGEF12	hsa-miR-4319
ARID1A	hsa-miR-7-5p
ARID1A	hsa-miR-140-5p
ARID1A	hsa-miR-145-5p
ARID1A	hsa-miR-148a-3p
ARID1A	hsa-miR-152-3p
ARID1A	hsa-miR-148b-3p
ARID1A	hsa-miR-153-3p
ARID1A	hsa-miR-182-5p
ARID1A	hsa-miR-18a-5p
ARID1A	hsa-miR-18b-5p
ARID1A	hsa-miR-4735-3p
ARID1A	hsa-miR-216a-5p
ARID1A	hsa-miR-122-5p
ARID1A	hsa-miR-30a-5p
ARID1A	hsa-miR-30c-5p
ARID1A	hsa-miR-30d-5p
ARID1A	hsa-miR-30b-5p
ARID1A	hsa-miR-30e-5p
ARID1A	hsa-miR-31-5p
ARID1A	hsa-miR-103a-3p
ARID1A	hsa-miR-107
ARID1A	hsa-miR-33a-5p
ARID1A	hsa-miR-33b-5p
ARID1A	hsa-miR-34a-5p
ARID1A	hsa-miR-34c-5p
ARID1A	hsa-miR-449a
ARID1A	hsa-miR-449b-5p
ARID1A	hsa-miR-125b-5p
ARID1A	hsa-miR-125a-5p
ARID1A	hsa-miR-4319
ARSJ	hsa-miR-143-3p
ARSJ	hsa-miR-4770
ARSJ	hsa-miR-145-5p
ARSJ	hsa-miR-153-3p
ARSJ	hsa-miR-17-5p
ARSJ	hsa-miR-20a-5p
ARSJ	hsa-miR-93-5p
ARSJ	hsa-miR-106a-5p
ARSJ	hsa-miR-106b-5p
ARSJ	hsa-miR-20b-5p
ARSJ	hsa-miR-519d-3p
ARSJ	hsa-miR-182-5p
ARSJ	hsa-miR-216a-5p
ARSJ	hsa-miR-216b-5p
ARSJ	hsa-miR-218-5p
ARSJ	hsa-miR-122-5p
ARSJ	hsa-miR-23a-3p
ARSJ	hsa-miR-23b-3p
ARSJ	hsa-miR-23c
ARSJ	hsa-miR-30a-5p
ARSJ	hsa-miR-30c-5p
ARSJ	hsa-miR-30d-5p
ARSJ	hsa-miR-30b-5p
ARSJ	hsa-miR-30e-5p
ARSJ	hsa-miR-31-5p
ARSJ	hsa-miR-103a-3p
ARSJ	hsa-miR-107
ARSJ	hsa-miR-34a-5p
ARSJ	hsa-miR-34c-5p
ARSJ	hsa-miR-449a
ARSJ	hsa-miR-449b-5p
ARSJ	hsa-miR-125b-5p
ARSJ	hsa-miR-125a-5p
ARSJ	hsa-miR-4319
ATL2	hsa-miR-143-3p
ATL2	hsa-miR-4770
ATL2	hsa-miR-148a-3p
ATL2	hsa-miR-152-3p
ATL2	hsa-miR-148b-3p
ATL2	hsa-miR-153-3p
ATL2	hsa-miR-18a-5p
ATL2	hsa-miR-18b-5p
ATL2	hsa-miR-4735-3p
ATL2	hsa-miR-216a-5p
ATL2	hsa-miR-216b-5p
ATL2	hsa-miR-218-5p
ATL2	hsa-miR-23a-3p
ATL2	hsa-miR-23b-3p
ATL2	hsa-miR-23c
ATL2	hsa-miR-30a-5p
ATL2	hsa-miR-30c-5p
ATL2	hsa-miR-30d-5p
ATL2	hsa-miR-30b-5p
ATL2	hsa-miR-30e-5p
ATL2	hsa-miR-31-5p
ATL2	hsa-miR-103a-3p
ATL2	hsa-miR-107
ATL2	hsa-miR-33a-5p
ATL2	hsa-miR-33b-5p
ATL2	hsa-miR-125b-5p
ATL2	hsa-miR-125a-5p
ATL2	hsa-miR-4319
ATP10D	hsa-miR-7-5p
ATP10D	hsa-miR-143-3p
ATP10D	hsa-miR-4770
ATP10D	hsa-miR-145-5p
ATP10D	hsa-miR-153-3p
ATP10D	hsa-miR-17-5p
ATP10D	hsa-miR-20a-5p
ATP10D	hsa-miR-93-5p
ATP10D	hsa-miR-106a-5p
ATP10D	hsa-miR-106b-5p
ATP10D	hsa-miR-20b-5p
ATP10D	hsa-miR-519d-3p
ATP10D	hsa-miR-182-5p
ATP10D	hsa-miR-18a-5p
ATP10D	hsa-miR-18b-5p
ATP10D	hsa-miR-4735-3p
ATP10D	hsa-miR-194-5p
ATP10D	hsa-miR-216a-5p
ATP10D	hsa-miR-216b-5p
ATP10D	hsa-miR-218-5p
ATP10D	hsa-miR-122-5p
ATP10D	hsa-miR-23a-3p
ATP10D	hsa-miR-23b-3p
ATP10D	hsa-miR-23c
ATP10D	hsa-miR-103a-3p
ATP10D	hsa-miR-107
ATP10D	hsa-miR-33a-5p
ATP10D	hsa-miR-33b-5p
ATP10D	hsa-miR-34a-5p
ATP10D	hsa-miR-34c-5p
ATP10D	hsa-miR-449a
ATP10D	hsa-miR-449b-5p
ATP10D	hsa-miR-125b-5p
ATP10D	hsa-miR-125a-5p
ATP10D	hsa-miR-4319
ATP2A2	hsa-miR-7-5p
ATP2A2	hsa-miR-140-5p
ATP2A2	hsa-miR-143-3p
ATP2A2	hsa-miR-4770
ATP2A2	hsa-miR-145-5p
ATP2A2	hsa-miR-148a-3p
ATP2A2	hsa-miR-152-3p
ATP2A2	hsa-miR-148b-3p
ATP2A2	hsa-miR-153-3p
ATP2A2	hsa-miR-17-5p
ATP2A2	hsa-miR-20a-5p
ATP2A2	hsa-miR-93-5p
ATP2A2	hsa-miR-106a-5p
ATP2A2	hsa-miR-106b-5p
ATP2A2	hsa-miR-20b-5p
ATP2A2	hsa-miR-519d-3p
ATP2A2	hsa-miR-182-5p
ATP2A2	hsa-miR-18a-5p
ATP2A2	hsa-miR-18b-5p
ATP2A2	hsa-miR-4735-3p
ATP2A2	hsa-miR-194-5p
ATP2A2	hsa-miR-216a-5p
ATP2A2	hsa-miR-216b-5p
ATP2A2	hsa-miR-218-5p
ATP2A2	hsa-miR-122-5p
ATP2A2	hsa-miR-23a-3p
ATP2A2	hsa-miR-23b-3p
ATP2A2	hsa-miR-23c
ATP2A2	hsa-miR-30a-5p
ATP2A2	hsa-miR-30c-5p
ATP2A2	hsa-miR-30d-5p
ATP2A2	hsa-miR-30b-5p
ATP2A2	hsa-miR-30e-5p
ATP2A2	hsa-miR-31-5p
ATP2A2	hsa-miR-103a-3p
ATP2A2	hsa-miR-107
ATP2A2	hsa-miR-33a-5p
ATP2A2	hsa-miR-33b-5p
ATP2A2	hsa-miR-34a-5p
ATP2A2	hsa-miR-34c-5p
ATP2A2	hsa-miR-449a
ATP2A2	hsa-miR-449b-5p
ATP2A2	hsa-miR-125b-5p
ATP2A2	hsa-miR-125a-5p
ATP2A2	hsa-miR-4319
BMP2K	hsa-miR-140-5p
BMP2K	hsa-miR-143-3p
BMP2K	hsa-miR-4770
BMP2K	hsa-miR-145-5p
BMP2K	hsa-miR-148a-3p
BMP2K	hsa-miR-152-3p
BMP2K	hsa-miR-148b-3p
BMP2K	hsa-miR-17-5p
BMP2K	hsa-miR-20a-5p
BMP2K	hsa-miR-93-5p
BMP2K	hsa-miR-106a-5p
BMP2K	hsa-miR-106b-5p
BMP2K	hsa-miR-20b-5p
BMP2K	hsa-miR-519d-3p
BMP2K	hsa-miR-182-5p
BMP2K	hsa-miR-18a-5p
BMP2K	hsa-miR-18b-5p
BMP2K	hsa-miR-4735-3p
BMP2K	hsa-miR-194-5p
BMP2K	hsa-miR-216a-5p
BMP2K	hsa-miR-216b-5p
BMP2K	hsa-miR-218-5p
BMP2K	hsa-miR-122-5p
BMP2K	hsa-miR-23a-3p
BMP2K	hsa-miR-23b-3p
BMP2K	hsa-miR-23c
BMP2K	hsa-miR-30a-5p
BMP2K	hsa-miR-30c-5p
BMP2K	hsa-miR-30d-5p
BMP2K	hsa-miR-30b-5p
BMP2K	hsa-miR-30e-5p
BMP2K	hsa-miR-31-5p
BMP2K	hsa-miR-103a-3p
BMP2K	hsa-miR-107
BMP2K	hsa-miR-33a-5p
BMP2K	hsa-miR-33b-5p
BMP2K	hsa-miR-34a-5p
BMP2K	hsa-miR-34c-5p
BMP2K	hsa-miR-449a
BMP2K	hsa-miR-449b-5p
BMP2K	hsa-miR-125b-5p
BMP2K	hsa-miR-125a-5p
BMP2K	hsa-miR-4319
BMPR2	hsa-miR-7-5p
BMPR2	hsa-miR-143-3p
BMPR2	hsa-miR-4770
BMPR2	hsa-miR-145-5p
BMPR2	hsa-miR-148a-3p
BMPR2	hsa-miR-152-3p
BMPR2	hsa-miR-148b-3p
BMPR2	hsa-miR-153-3p
BMPR2	hsa-miR-17-5p
BMPR2	hsa-miR-20a-5p
BMPR2	hsa-miR-93-5p
BMPR2	hsa-miR-106a-5p
BMPR2	hsa-miR-106b-5p
BMPR2	hsa-miR-20b-5p
BMPR2	hsa-miR-519d-3p
BMPR2	hsa-miR-182-5p
BMPR2	hsa-miR-18a-5p
BMPR2	hsa-miR-18b-5p
BMPR2	hsa-miR-4735-3p
BMPR2	hsa-miR-194-5p
BMPR2	hsa-miR-216a-5p
BMPR2	hsa-miR-216b-5p
BMPR2	hsa-miR-218-5p
BMPR2	hsa-miR-122-5p
BMPR2	hsa-miR-23a-3p
BMPR2	hsa-miR-23b-3p
BMPR2	hsa-miR-23c
BMPR2	hsa-miR-30a-5p
BMPR2	hsa-miR-30c-5p
BMPR2	hsa-miR-30d-5p
BMPR2	hsa-miR-30b-5p
BMPR2	hsa-miR-30e-5p
BMPR2	hsa-miR-31-5p
BMPR2	hsa-miR-103a-3p
BMPR2	hsa-miR-107
BMPR2	hsa-miR-33a-5p
BMPR2	hsa-miR-33b-5p
BMPR2	hsa-miR-34a-5p
BMPR2	hsa-miR-34c-5p
BMPR2	hsa-miR-449a
BMPR2	hsa-miR-449b-5p
BMPR2	hsa-miR-125b-5p
BMPR2	hsa-miR-125a-5p
BMPR2	hsa-miR-4319
BOD1L1	hsa-miR-7-5p
BOD1L1	hsa-miR-140-5p
BOD1L1	hsa-miR-143-3p
BOD1L1	hsa-miR-4770
BOD1L1	hsa-miR-145-5p
BOD1L1	hsa-miR-148a-3p
BOD1L1	hsa-miR-152-3p
BOD1L1	hsa-miR-148b-3p
BOD1L1	hsa-miR-153-3p
BOD1L1	hsa-miR-17-5p
BOD1L1	hsa-miR-20a-5p
BOD1L1	hsa-miR-93-5p
BOD1L1	hsa-miR-106a-5p
BOD1L1	hsa-miR-106b-5p
BOD1L1	hsa-miR-20b-5p
BOD1L1	hsa-miR-519d-3p
BOD1L1	hsa-miR-182-5p
BOD1L1	hsa-miR-18a-5p
BOD1L1	hsa-miR-18b-5p
BOD1L1	hsa-miR-4735-3p
BOD1L1	hsa-miR-194-5p
BOD1L1	hsa-miR-216a-5p
BOD1L1	hsa-miR-216b-5p
BOD1L1	hsa-miR-218-5p
BOD1L1	hsa-miR-122-5p
BOD1L1	hsa-miR-23a-3p
BOD1L1	hsa-miR-23b-3p
BOD1L1	hsa-miR-23c
BOD1L1	hsa-miR-30a-5p
BOD1L1	hsa-miR-30c-5p
BOD1L1	hsa-miR-30d-5p
BOD1L1	hsa-miR-30b-5p
BOD1L1	hsa-miR-30e-5p
BOD1L1	hsa-miR-31-5p
BOD1L1	hsa-miR-103a-3p
BOD1L1	hsa-miR-107
BOD1L1	hsa-miR-33a-5p
BOD1L1	hsa-miR-33b-5p
BOD1L1	hsa-miR-34a-5p
BOD1L1	hsa-miR-34c-5p
BOD1L1	hsa-miR-449a
BOD1L1	hsa-miR-449b-5p
BOD1L1	hsa-miR-125b-5p
BOD1L1	hsa-miR-125a-5p
BOD1L1	hsa-miR-4319
BRINP3	hsa-miR-145-5p
BRINP3	hsa-miR-148a-3p
BRINP3	hsa-miR-152-3p
BRINP3	hsa-miR-148b-3p
BRINP3	hsa-miR-17-5p
BRINP3	hsa-miR-20a-5p
BRINP3	hsa-miR-93-5p
BRINP3	hsa-miR-106a-5p
BRINP3	hsa-miR-106b-5p
BRINP3	hsa-miR-20b-5p
BRINP3	hsa-miR-519d-3p
BRINP3	hsa-miR-182-5p
BRINP3	hsa-miR-18a-5p
BRINP3	hsa-miR-18b-5p
BRINP3	hsa-miR-4735-3p
BRINP3	hsa-miR-194-5p
BRINP3	hsa-miR-218-5p
BRINP3	hsa-miR-23a-3p
BRINP3	hsa-miR-23b-3p
BRINP3	hsa-miR-23c
BRINP3	hsa-miR-31-5p
BRINP3	hsa-miR-103a-3p
BRINP3	hsa-miR-107
BRINP3	hsa-miR-33a-5p
BRINP3	hsa-miR-33b-5p
BRINP3	hsa-miR-34a-5p
BRINP3	hsa-miR-34c-5p
BRINP3	hsa-miR-449a
BRINP3	hsa-miR-449b-5p
BRINP3	hsa-miR-125b-5p
BRINP3	hsa-miR-125a-5p
BRINP3	hsa-miR-4319
BTN3A3	hsa-miR-7-5p
BTN3A3	hsa-miR-143-3p
BTN3A3	hsa-miR-4770
BTN3A3	hsa-miR-145-5p
BTN3A3	hsa-miR-148a-3p
BTN3A3	hsa-miR-152-3p
BTN3A3	hsa-miR-148b-3p
BTN3A3	hsa-miR-17-5p
BTN3A3	hsa-miR-20a-5p
BTN3A3	hsa-miR-93-5p
BTN3A3	hsa-miR-106a-5p
BTN3A3	hsa-miR-106b-5p
BTN3A3	hsa-miR-20b-5p
BTN3A3	hsa-miR-519d-3p
BTN3A3	hsa-miR-18a-5p
BTN3A3	hsa-miR-18b-5p
BTN3A3	hsa-miR-4735-3p
BTN3A3	hsa-miR-216b-5p
BTN3A3	hsa-miR-122-5p
BTN3A3	hsa-miR-23a-3p
BTN3A3	hsa-miR-23b-3p
BTN3A3	hsa-miR-23c
BTN3A3	hsa-miR-33a-5p
BTN3A3	hsa-miR-33b-5p
BTN3A3	hsa-miR-34a-5p
BTN3A3	hsa-miR-34c-5p
BTN3A3	hsa-miR-449a
BTN3A3	hsa-miR-449b-5p
BTN3A3	hsa-miR-125b-5p
BTN3A3	hsa-miR-125a-5p
BTN3A3	hsa-miR-4319
CACHD1	hsa-miR-7-5p
CACHD1	hsa-miR-140-5p
CACHD1	hsa-miR-143-3p
CACHD1	hsa-miR-4770
CACHD1	hsa-miR-145-5p
CACHD1	hsa-miR-148a-3p
CACHD1	hsa-miR-152-3p
CACHD1	hsa-miR-148b-3p
CACHD1	hsa-miR-153-3p
CACHD1	hsa-miR-182-5p
CACHD1	hsa-miR-218-5p
CACHD1	hsa-miR-122-5p
CACHD1	hsa-miR-23a-3p
CACHD1	hsa-miR-23b-3p
CACHD1	hsa-miR-23c
CACHD1	hsa-miR-30a-5p
CACHD1	hsa-miR-30c-5p
CACHD1	hsa-miR-30d-5p
CACHD1	hsa-miR-30b-5p
CACHD1	hsa-miR-30e-5p
CACHD1	hsa-miR-31-5p
CACHD1	hsa-miR-33a-5p
CACHD1	hsa-miR-33b-5p
CACHD1	hsa-miR-34a-5p
CACHD1	hsa-miR-34c-5p
CACHD1	hsa-miR-449a
CACHD1	hsa-miR-449b-5p
CACHD1	hsa-miR-125b-5p
CACHD1	hsa-miR-125a-5p
CACHD1	hsa-miR-4319
CCDC158	hsa-miR-143-3p
CCDC158	hsa-miR-4770
CCDC158	hsa-miR-145-5p
CCDC158	hsa-miR-148a-3p
CCDC158	hsa-miR-152-3p
CCDC158	hsa-miR-148b-3p
CCDC158	hsa-miR-153-3p
CCDC158	hsa-miR-17-5p
CCDC158	hsa-miR-20a-5p
CCDC158	hsa-miR-93-5p
CCDC158	hsa-miR-106a-5p
CCDC158	hsa-miR-106b-5p
CCDC158	hsa-miR-20b-5p
CCDC158	hsa-miR-519d-3p
CCDC158	hsa-miR-182-5p
CCDC158	hsa-miR-194-5p
CCDC158	hsa-miR-216a-5p
CCDC158	hsa-miR-216b-5p
CCDC158	hsa-miR-218-5p
CCDC158	hsa-miR-23a-3p
CCDC158	hsa-miR-23b-3p
CCDC158	hsa-miR-23c
CCDC158	hsa-miR-31-5p
CCDC158	hsa-miR-103a-3p
CCDC158	hsa-miR-107
CCDC158	hsa-miR-33a-5p
CCDC158	hsa-miR-33b-5p
CD109	hsa-miR-7-5p
CD109	hsa-miR-143-3p
CD109	hsa-miR-4770
CD109	hsa-miR-145-5p
CD109	hsa-miR-148a-3p
CD109	hsa-miR-152-3p
CD109	hsa-miR-148b-3p
CD109	hsa-miR-153-3p
CD109	hsa-miR-17-5p
CD109	hsa-miR-20a-5p
CD109	hsa-miR-93-5p
CD109	hsa-miR-106a-5p
CD109	hsa-miR-106b-5p
CD109	hsa-miR-20b-5p
CD109	hsa-miR-519d-3p
CD109	hsa-miR-194-5p
CD109	hsa-miR-216a-5p
CD109	hsa-miR-122-5p
CD109	hsa-miR-23a-3p
CD109	hsa-miR-23b-3p
CD109	hsa-miR-23c
CD109	hsa-miR-30a-5p
CD109	hsa-miR-30c-5p
CD109	hsa-miR-30d-5p
CD109	hsa-miR-30b-5p
CD109	hsa-miR-30e-5p
CD109	hsa-miR-31-5p
CD109	hsa-miR-33a-5p
CD109	hsa-miR-33b-5p
CD109	hsa-miR-34a-5p
CD109	hsa-miR-34c-5p
CD109	hsa-miR-449a
CD109	hsa-miR-449b-5p
CD109	hsa-miR-125b-5p
CD109	hsa-miR-125a-5p
CD109	hsa-miR-4319
CDH3	hsa-miR-143-3p
CDH3	hsa-miR-4770
CDH3	hsa-miR-148a-3p
CDH3	hsa-miR-152-3p
CDH3	hsa-miR-148b-3p
CDH3	hsa-miR-17-5p
CDH3	hsa-miR-20a-5p
CDH3	hsa-miR-93-5p
CDH3	hsa-miR-106a-5p
CDH3	hsa-miR-106b-5p
CDH3	hsa-miR-20b-5p
CDH3	hsa-miR-519d-3p
CDH3	hsa-miR-182-5p
CDH3	hsa-miR-18a-5p
CDH3	hsa-miR-18b-5p
CDH3	hsa-miR-4735-3p
CDH3	hsa-miR-216b-5p
CDH3	hsa-miR-218-5p
CDH3	hsa-miR-23a-3p
CDH3	hsa-miR-23b-3p
CDH3	hsa-miR-23c
CDH3	hsa-miR-31-5p
CDH3	hsa-miR-34a-5p
CDH3	hsa-miR-34c-5p
CDH3	hsa-miR-449a
CDH3	hsa-miR-449b-5p
CDH3	hsa-miR-125b-5p
CDH3	hsa-miR-125a-5p
CDH3	hsa-miR-4319
CHIC1	hsa-miR-140-5p
CHIC1	hsa-miR-143-3p
CHIC1	hsa-miR-4770
CHIC1	hsa-miR-145-5p
CHIC1	hsa-miR-148a-3p
CHIC1	hsa-miR-152-3p
CHIC1	hsa-miR-148b-3p
CHIC1	hsa-miR-17-5p
CHIC1	hsa-miR-20a-5p
CHIC1	hsa-miR-93-5p
CHIC1	hsa-miR-106a-5p
CHIC1	hsa-miR-106b-5p
CHIC1	hsa-miR-20b-5p
CHIC1	hsa-miR-519d-3p
CHIC1	hsa-miR-182-5p
CHIC1	hsa-miR-194-5p
CHIC1	hsa-miR-216a-5p
CHIC1	hsa-miR-23a-3p
CHIC1	hsa-miR-23b-3p
CHIC1	hsa-miR-23c
CHIC1	hsa-miR-30a-5p
CHIC1	hsa-miR-30c-5p
CHIC1	hsa-miR-30d-5p
CHIC1	hsa-miR-30b-5p
CHIC1	hsa-miR-30e-5p
CHIC1	hsa-miR-103a-3p
CHIC1	hsa-miR-107
CHM	hsa-miR-140-5p
CHM	hsa-miR-143-3p
CHM	hsa-miR-4770
CHM	hsa-miR-145-5p
CHM	hsa-miR-148a-3p
CHM	hsa-miR-152-3p
CHM	hsa-miR-148b-3p
CHM	hsa-miR-153-3p
CHM	hsa-miR-17-5p
CHM	hsa-miR-20a-5p
CHM	hsa-miR-93-5p
CHM	hsa-miR-106a-5p
CHM	hsa-miR-106b-5p
CHM	hsa-miR-20b-5p
CHM	hsa-miR-519d-3p
CHM	hsa-miR-18a-5p
CHM	hsa-miR-18b-5p
CHM	hsa-miR-4735-3p
CHM	hsa-miR-194-5p
CHM	hsa-miR-216a-5p
CHM	hsa-miR-216b-5p
CHM	hsa-miR-218-5p
CHM	hsa-miR-122-5p
CHM	hsa-miR-23a-3p
CHM	hsa-miR-23b-3p
CHM	hsa-miR-23c
CHM	hsa-miR-30a-5p
CHM	hsa-miR-30c-5p
CHM	hsa-miR-30d-5p
CHM	hsa-miR-30b-5p
CHM	hsa-miR-30e-5p
CHM	hsa-miR-31-5p
CHM	hsa-miR-33a-5p
CHM	hsa-miR-33b-5p
CHM	hsa-miR-34a-5p
CHM	hsa-miR-34c-5p
CHM	hsa-miR-449a
CHM	hsa-miR-449b-5p
CHM	hsa-miR-125b-5p
CHM	hsa-miR-125a-5p
CHM	hsa-miR-4319
CHMP3	hsa-miR-7-5p
CHMP3	hsa-miR-140-5p
CHMP3	hsa-miR-145-5p
CHMP3	hsa-miR-148a-3p
CHMP3	hsa-miR-152-3p
CHMP3	hsa-miR-148b-3p
CHMP3	hsa-miR-153-3p
CHMP3	hsa-miR-17-5p
CHMP3	hsa-miR-20a-5p
CHMP3	hsa-miR-93-5p
CHMP3	hsa-miR-106a-5p
CHMP3	hsa-miR-106b-5p
CHMP3	hsa-miR-20b-5p
CHMP3	hsa-miR-519d-3p
CHMP3	hsa-miR-182-5p
CHMP3	hsa-miR-18a-5p
CHMP3	hsa-miR-18b-5p
CHMP3	hsa-miR-4735-3p
CHMP3	hsa-miR-194-5p
CHMP3	hsa-miR-216a-5p
CHMP3	hsa-miR-216b-5p
CHMP3	hsa-miR-218-5p
CHMP3	hsa-miR-122-5p
CHMP3	hsa-miR-23a-3p
CHMP3	hsa-miR-23b-3p
CHMP3	hsa-miR-23c
CHMP3	hsa-miR-30a-5p
CHMP3	hsa-miR-30c-5p
CHMP3	hsa-miR-30d-5p
CHMP3	hsa-miR-30b-5p
CHMP3	hsa-miR-30e-5p
CHMP3	hsa-miR-31-5p
CHMP3	hsa-miR-103a-3p
CHMP3	hsa-miR-107
CHMP3	hsa-miR-34a-5p
CHMP3	hsa-miR-34c-5p
CHMP3	hsa-miR-449a
CHMP3	hsa-miR-449b-5p
CLMN	hsa-miR-7-5p
CLMN	hsa-miR-140-5p
CLMN	hsa-miR-145-5p
CLMN	hsa-miR-17-5p
CLMN	hsa-miR-20a-5p
CLMN	hsa-miR-93-5p
CLMN	hsa-miR-106a-5p
CLMN	hsa-miR-106b-5p
CLMN	hsa-miR-20b-5p
CLMN	hsa-miR-519d-3p
CLMN	hsa-miR-216a-5p
CLMN	hsa-miR-216b-5p
CLMN	hsa-miR-218-5p
CLMN	hsa-miR-122-5p
CLMN	hsa-miR-23a-3p
CLMN	hsa-miR-23b-3p
CLMN	hsa-miR-23c
CLMN	hsa-miR-30a-5p
CLMN	hsa-miR-30c-5p
CLMN	hsa-miR-30d-5p
CLMN	hsa-miR-30b-5p
CLMN	hsa-miR-30e-5p
CLMN	hsa-miR-31-5p
CLMN	hsa-miR-103a-3p
CLMN	hsa-miR-107
CLMN	hsa-miR-34a-5p
CLMN	hsa-miR-34c-5p
CLMN	hsa-miR-449a
CLMN	hsa-miR-449b-5p
CLMN	hsa-miR-125b-5p
CLMN	hsa-miR-125a-5p
CLMN	hsa-miR-4319
CMIP	hsa-miR-7-5p
CMIP	hsa-miR-143-3p
CMIP	hsa-miR-4770
CMIP	hsa-miR-145-5p
CMIP	hsa-miR-148a-3p
CMIP	hsa-miR-152-3p
CMIP	hsa-miR-148b-3p
CMIP	hsa-miR-153-3p
CMIP	hsa-miR-17-5p
CMIP	hsa-miR-20a-5p
CMIP	hsa-miR-93-5p
CMIP	hsa-miR-106a-5p
CMIP	hsa-miR-106b-5p
CMIP	hsa-miR-20b-5p
CMIP	hsa-miR-519d-3p
CMIP	hsa-miR-18a-5p
CMIP	hsa-miR-18b-5p
CMIP	hsa-miR-4735-3p
CMIP	hsa-miR-194-5p
CMIP	hsa-miR-216a-5p
CMIP	hsa-miR-216b-5p
CMIP	hsa-miR-218-5p
CMIP	hsa-miR-122-5p
CMIP	hsa-miR-23a-3p
CMIP	hsa-miR-23b-3p
CMIP	hsa-miR-23c
CMIP	hsa-miR-30a-5p
CMIP	hsa-miR-30c-5p
CMIP	hsa-miR-30d-5p
CMIP	hsa-miR-30b-5p
CMIP	hsa-miR-30e-5p
CMIP	hsa-miR-31-5p
CMIP	hsa-miR-103a-3p
CMIP	hsa-miR-107
CMIP	hsa-miR-34a-5p
CMIP	hsa-miR-34c-5p
CMIP	hsa-miR-449a
CMIP	hsa-miR-449b-5p
CMIP	hsa-miR-125b-5p
CMIP	hsa-miR-125a-5p
CMIP	hsa-miR-4319
CTNND1	hsa-miR-7-5p
CTNND1	hsa-miR-140-5p
CTNND1	hsa-miR-143-3p
CTNND1	hsa-miR-4770
CTNND1	hsa-miR-145-5p
CTNND1	hsa-miR-148a-3p
CTNND1	hsa-miR-152-3p
CTNND1	hsa-miR-148b-3p
CTNND1	hsa-miR-153-3p
CTNND1	hsa-miR-17-5p
CTNND1	hsa-miR-20a-5p
CTNND1	hsa-miR-93-5p
CTNND1	hsa-miR-106a-5p
CTNND1	hsa-miR-106b-5p
CTNND1	hsa-miR-20b-5p
CTNND1	hsa-miR-519d-3p
CTNND1	hsa-miR-182-5p
CTNND1	hsa-miR-18a-5p
CTNND1	hsa-miR-18b-5p
CTNND1	hsa-miR-4735-3p
CTNND1	hsa-miR-216a-5p
CTNND1	hsa-miR-23a-3p
CTNND1	hsa-miR-23b-3p
CTNND1	hsa-miR-23c
CTNND1	hsa-miR-30a-5p
CTNND1	hsa-miR-30c-5p
CTNND1	hsa-miR-30d-5p
CTNND1	hsa-miR-30b-5p
CTNND1	hsa-miR-30e-5p
CTNND1	hsa-miR-103a-3p
CTNND1	hsa-miR-107
CTNND1	hsa-miR-33a-5p
CTNND1	hsa-miR-33b-5p
CTNND1	hsa-miR-34a-5p
CTNND1	hsa-miR-34c-5p
CTNND1	hsa-miR-449a
CTNND1	hsa-miR-449b-5p
CTNND1	hsa-miR-125b-5p
CTNND1	hsa-miR-125a-5p
CTNND1	hsa-miR-4319
CYP51A1	hsa-miR-145-5p
CYP51A1	hsa-miR-148a-3p
CYP51A1	hsa-miR-152-3p
CYP51A1	hsa-miR-148b-3p
CYP51A1	hsa-miR-17-5p
CYP51A1	hsa-miR-20a-5p
CYP51A1	hsa-miR-93-5p
CYP51A1	hsa-miR-106a-5p
CYP51A1	hsa-miR-106b-5p
CYP51A1	hsa-miR-20b-5p
CYP51A1	hsa-miR-519d-3p
CYP51A1	hsa-miR-182-5p
CYP51A1	hsa-miR-218-5p
CYP51A1	hsa-miR-23a-3p
CYP51A1	hsa-miR-23b-3p
CYP51A1	hsa-miR-23c
CYP51A1	hsa-miR-31-5p
CYP51A1	hsa-miR-103a-3p
CYP51A1	hsa-miR-107
CYP51A1	hsa-miR-34a-5p
CYP51A1	hsa-miR-34c-5p
CYP51A1	hsa-miR-449a
CYP51A1	hsa-miR-449b-5p
CYP51A1	hsa-miR-125b-5p
CYP51A1	hsa-miR-125a-5p
CYP51A1	hsa-miR-4319
CYSLTR1	hsa-miR-7-5p
CYSLTR1	hsa-miR-143-3p
CYSLTR1	hsa-miR-4770
CYSLTR1	hsa-miR-145-5p
CYSLTR1	hsa-miR-153-3p
CYSLTR1	hsa-miR-17-5p
CYSLTR1	hsa-miR-20a-5p
CYSLTR1	hsa-miR-93-5p
CYSLTR1	hsa-miR-106a-5p
CYSLTR1	hsa-miR-106b-5p
CYSLTR1	hsa-miR-20b-5p
CYSLTR1	hsa-miR-519d-3p
CYSLTR1	hsa-miR-182-5p
CYSLTR1	hsa-miR-18a-5p
CYSLTR1	hsa-miR-18b-5p
CYSLTR1	hsa-miR-4735-3p
CYSLTR1	hsa-miR-194-5p
CYSLTR1	hsa-miR-216b-5p
CYSLTR1	hsa-miR-23a-3p
CYSLTR1	hsa-miR-23b-3p
CYSLTR1	hsa-miR-23c
CYSLTR1	hsa-miR-30a-5p
CYSLTR1	hsa-miR-30c-5p
CYSLTR1	hsa-miR-30d-5p
CYSLTR1	hsa-miR-30b-5p
CYSLTR1	hsa-miR-30e-5p
CYSLTR1	hsa-miR-103a-3p
CYSLTR1	hsa-miR-107
CYSLTR1	hsa-miR-33a-5p
CYSLTR1	hsa-miR-33b-5p
CYSLTR1	hsa-miR-34a-5p
CYSLTR1	hsa-miR-34c-5p
CYSLTR1	hsa-miR-449a
CYSLTR1	hsa-miR-449b-5p
CYSLTR1	hsa-miR-125b-5p
CYSLTR1	hsa-miR-125a-5p
CYSLTR1	hsa-miR-4319
DAGLA	hsa-miR-7-5p
DAGLA	hsa-miR-143-3p
DAGLA	hsa-miR-4770
DAGLA	hsa-miR-145-5p
DAGLA	hsa-miR-148a-3p
DAGLA	hsa-miR-152-3p
DAGLA	hsa-miR-148b-3p
DAGLA	hsa-miR-153-3p
DAGLA	hsa-miR-18a-5p
DAGLA	hsa-miR-18b-5p
DAGLA	hsa-miR-4735-3p
DAGLA	hsa-miR-218-5p
DAGLA	hsa-miR-122-5p
DAGLA	hsa-miR-30a-5p
DAGLA	hsa-miR-30c-5p
DAGLA	hsa-miR-30d-5p
DAGLA	hsa-miR-30b-5p
DAGLA	hsa-miR-30e-5p
DAGLA	hsa-miR-103a-3p
DAGLA	hsa-miR-107
DAGLA	hsa-miR-34a-5p
DAGLA	hsa-miR-34c-5p
DAGLA	hsa-miR-449a
DAGLA	hsa-miR-449b-5p
DAGLA	hsa-miR-125b-5p
DAGLA	hsa-miR-125a-5p
DAGLA	hsa-miR-4319
DDX60L	hsa-miR-7-5p
DDX60L	hsa-miR-140-5p
DDX60L	hsa-miR-145-5p
DDX60L	hsa-miR-148a-3p
DDX60L	hsa-miR-152-3p
DDX60L	hsa-miR-148b-3p
DDX60L	hsa-miR-153-3p
DDX60L	hsa-miR-17-5p
DDX60L	hsa-miR-20a-5p
DDX60L	hsa-miR-93-5p
DDX60L	hsa-miR-106a-5p
DDX60L	hsa-miR-106b-5p
DDX60L	hsa-miR-20b-5p
DDX60L	hsa-miR-519d-3p
DDX60L	hsa-miR-182-5p
DDX60L	hsa-miR-194-5p
DDX60L	hsa-miR-216a-5p
DDX60L	hsa-miR-216b-5p
DDX60L	hsa-miR-218-5p
DDX60L	hsa-miR-122-5p
DDX60L	hsa-miR-23a-3p
DDX60L	hsa-miR-23b-3p
DDX60L	hsa-miR-23c
DDX60L	hsa-miR-30a-5p
DDX60L	hsa-miR-30c-5p
DDX60L	hsa-miR-30d-5p
DDX60L	hsa-miR-30b-5p
DDX60L	hsa-miR-30e-5p
DDX60L	hsa-miR-31-5p
DDX60L	hsa-miR-103a-3p
DDX60L	hsa-miR-107
DDX60L	hsa-miR-33a-5p
DDX60L	hsa-miR-33b-5p
DDX60L	hsa-miR-34a-5p
DDX60L	hsa-miR-34c-5p
DDX60L	hsa-miR-449a
DDX60L	hsa-miR-449b-5p
DDX60L	hsa-miR-125b-5p
DDX60L	hsa-miR-125a-5p
DDX60L	hsa-miR-4319
DIP2C	hsa-miR-7-5p
DIP2C	hsa-miR-140-5p
DIP2C	hsa-miR-143-3p
DIP2C	hsa-miR-4770
DIP2C	hsa-miR-148a-3p
DIP2C	hsa-miR-152-3p
DIP2C	hsa-miR-148b-3p
DIP2C	hsa-miR-17-5p
DIP2C	hsa-miR-20a-5p
DIP2C	hsa-miR-93-5p
DIP2C	hsa-miR-106a-5p
DIP2C	hsa-miR-106b-5p
DIP2C	hsa-miR-20b-5p
DIP2C	hsa-miR-519d-3p
DIP2C	hsa-miR-182-5p
DIP2C	hsa-miR-18a-5p
DIP2C	hsa-miR-18b-5p
DIP2C	hsa-miR-4735-3p
DIP2C	hsa-miR-194-5p
DIP2C	hsa-miR-216a-5p
DIP2C	hsa-miR-216b-5p
DIP2C	hsa-miR-23a-3p
DIP2C	hsa-miR-23b-3p
DIP2C	hsa-miR-23c
DIP2C	hsa-miR-30a-5p
DIP2C	hsa-miR-30c-5p
DIP2C	hsa-miR-30d-5p
DIP2C	hsa-miR-30b-5p
DIP2C	hsa-miR-30e-5p
DIP2C	hsa-miR-31-5p
DIP2C	hsa-miR-103a-3p
DIP2C	hsa-miR-107
DIP2C	hsa-miR-33a-5p
DIP2C	hsa-miR-33b-5p
DIP2C	hsa-miR-34a-5p
DIP2C	hsa-miR-34c-5p
DIP2C	hsa-miR-449a
DIP2C	hsa-miR-449b-5p
DOCK9	hsa-miR-7-5p
DOCK9	hsa-miR-140-5p
DOCK9	hsa-miR-143-3p
DOCK9	hsa-miR-4770
DOCK9	hsa-miR-145-5p
DOCK9	hsa-miR-148a-3p
DOCK9	hsa-miR-152-3p
DOCK9	hsa-miR-148b-3p
DOCK9	hsa-miR-153-3p
DOCK9	hsa-miR-17-5p
DOCK9	hsa-miR-20a-5p
DOCK9	hsa-miR-93-5p
DOCK9	hsa-miR-106a-5p
DOCK9	hsa-miR-106b-5p
DOCK9	hsa-miR-20b-5p
DOCK9	hsa-miR-519d-3p
DOCK9	hsa-miR-182-5p
DOCK9	hsa-miR-194-5p
DOCK9	hsa-miR-216a-5p
DOCK9	hsa-miR-216b-5p
DOCK9	hsa-miR-218-5p
DOCK9	hsa-miR-122-5p
DOCK9	hsa-miR-23a-3p
DOCK9	hsa-miR-23b-3p
DOCK9	hsa-miR-23c
DOCK9	hsa-miR-30a-5p
DOCK9	hsa-miR-30c-5p
DOCK9	hsa-miR-30d-5p
DOCK9	hsa-miR-30b-5p
DOCK9	hsa-miR-30e-5p
DOCK9	hsa-miR-31-5p
DOCK9	hsa-miR-103a-3p
DOCK9	hsa-miR-107
DOCK9	hsa-miR-33a-5p
DOCK9	hsa-miR-33b-5p
DOCK9	hsa-miR-34a-5p
DOCK9	hsa-miR-34c-5p
DOCK9	hsa-miR-449a
DOCK9	hsa-miR-449b-5p
DOCK9	hsa-miR-125b-5p
DOCK9	hsa-miR-125a-5p
DOCK9	hsa-miR-4319
EP300	hsa-miR-7-5p
EP300	hsa-miR-143-3p
EP300	hsa-miR-4770
EP300	hsa-miR-145-5p
EP300	hsa-miR-148a-3p
EP300	hsa-miR-152-3p
EP300	hsa-miR-148b-3p
EP300	hsa-miR-153-3p
EP300	hsa-miR-17-5p
EP300	hsa-miR-20a-5p
EP300	hsa-miR-93-5p
EP300	hsa-miR-106a-5p
EP300	hsa-miR-106b-5p
EP300	hsa-miR-20b-5p
EP300	hsa-miR-519d-3p
EP300	hsa-miR-182-5p
EP300	hsa-miR-18a-5p
EP300	hsa-miR-18b-5p
EP300	hsa-miR-4735-3p
EP300	hsa-miR-216b-5p
EP300	hsa-miR-218-5p
EP300	hsa-miR-122-5p
EP300	hsa-miR-31-5p
EP300	hsa-miR-103a-3p
EP300	hsa-miR-107
EP300	hsa-miR-33a-5p
EP300	hsa-miR-33b-5p
EP300	hsa-miR-34a-5p
EP300	hsa-miR-34c-5p
EP300	hsa-miR-449a
EP300	hsa-miR-449b-5p
EP300	hsa-miR-125b-5p
EP300	hsa-miR-125a-5p
EP300	hsa-miR-4319
ERAP1	hsa-miR-7-5p
ERAP1	hsa-miR-140-5p
ERAP1	hsa-miR-143-3p
ERAP1	hsa-miR-4770
ERAP1	hsa-miR-145-5p
ERAP1	hsa-miR-148a-3p
ERAP1	hsa-miR-152-3p
ERAP1	hsa-miR-148b-3p
ERAP1	hsa-miR-153-3p
ERAP1	hsa-miR-17-5p
ERAP1	hsa-miR-20a-5p
ERAP1	hsa-miR-93-5p
ERAP1	hsa-miR-106a-5p
ERAP1	hsa-miR-106b-5p
ERAP1	hsa-miR-20b-5p
ERAP1	hsa-miR-519d-3p
ERAP1	hsa-miR-182-5p
ERAP1	hsa-miR-216a-5p
ERAP1	hsa-miR-216b-5p
ERAP1	hsa-miR-218-5p
ERAP1	hsa-miR-122-5p
ERAP1	hsa-miR-23a-3p
ERAP1	hsa-miR-23b-3p
ERAP1	hsa-miR-23c
ERAP1	hsa-miR-30a-5p
ERAP1	hsa-miR-30c-5p
ERAP1	hsa-miR-30d-5p
ERAP1	hsa-miR-30b-5p
ERAP1	hsa-miR-30e-5p
ERAP1	hsa-miR-31-5p
ERAP1	hsa-miR-103a-3p
ERAP1	hsa-miR-107
ERAP1	hsa-miR-33a-5p
ERAP1	hsa-miR-33b-5p
ETV3	hsa-miR-143-3p
ETV3	hsa-miR-4770
ETV3	hsa-miR-145-5p
ETV3	hsa-miR-148a-3p
ETV3	hsa-miR-152-3p
ETV3	hsa-miR-148b-3p
ETV3	hsa-miR-153-3p
ETV3	hsa-miR-17-5p
ETV3	hsa-miR-20a-5p
ETV3	hsa-miR-93-5p
ETV3	hsa-miR-106a-5p
ETV3	hsa-miR-106b-5p
ETV3	hsa-miR-20b-5p
ETV3	hsa-miR-519d-3p
ETV3	hsa-miR-182-5p
ETV3	hsa-miR-18a-5p
ETV3	hsa-miR-18b-5p
ETV3	hsa-miR-4735-3p
ETV3	hsa-miR-216a-5p
ETV3	hsa-miR-216b-5p
ETV3	hsa-miR-122-5p
ETV3	hsa-miR-23a-3p
ETV3	hsa-miR-23b-3p
ETV3	hsa-miR-23c
ETV3	hsa-miR-31-5p
ETV3	hsa-miR-103a-3p
ETV3	hsa-miR-107
ETV3	hsa-miR-33a-5p
ETV3	hsa-miR-33b-5p
ETV3	hsa-miR-34a-5p
ETV3	hsa-miR-34c-5p
ETV3	hsa-miR-449a
ETV3	hsa-miR-449b-5p
ETV3	hsa-miR-125b-5p
ETV3	hsa-miR-125a-5p
ETV3	hsa-miR-4319
EVC	hsa-miR-7-5p
EVC	hsa-miR-140-5p
EVC	hsa-miR-143-3p
EVC	hsa-miR-4770
EVC	hsa-miR-148a-3p
EVC	hsa-miR-152-3p
EVC	hsa-miR-148b-3p
EVC	hsa-miR-153-3p
EVC	hsa-miR-17-5p
EVC	hsa-miR-20a-5p
EVC	hsa-miR-93-5p
EVC	hsa-miR-106a-5p
EVC	hsa-miR-106b-5p
EVC	hsa-miR-20b-5p
EVC	hsa-miR-519d-3p
EVC	hsa-miR-18a-5p
EVC	hsa-miR-18b-5p
EVC	hsa-miR-4735-3p
EVC	hsa-miR-216a-5p
EVC	hsa-miR-216b-5p
EVC	hsa-miR-218-5p
EVC	hsa-miR-122-5p
EVC	hsa-miR-23a-3p
EVC	hsa-miR-23b-3p
EVC	hsa-miR-23c
EVC	hsa-miR-31-5p
EVC	hsa-miR-103a-3p
EVC	hsa-miR-107
EVC	hsa-miR-34a-5p
EVC	hsa-miR-34c-5p
EVC	hsa-miR-449a
EVC	hsa-miR-449b-5p
EVC	hsa-miR-125b-5p
EVC	hsa-miR-125a-5p
EVC	hsa-miR-4319
FAM160A1	hsa-miR-7-5p
FAM160A1	hsa-miR-140-5p
FAM160A1	hsa-miR-145-5p
FAM160A1	hsa-miR-153-3p
FAM160A1	hsa-miR-182-5p
FAM160A1	hsa-miR-18a-5p
FAM160A1	hsa-miR-18b-5p
FAM160A1	hsa-miR-4735-3p
FAM160A1	hsa-miR-194-5p
FAM160A1	hsa-miR-216a-5p
FAM160A1	hsa-miR-218-5p
FAM160A1	hsa-miR-122-5p
FAM160A1	hsa-miR-23a-3p
FAM160A1	hsa-miR-23b-3p
FAM160A1	hsa-miR-23c
FAM160A1	hsa-miR-30a-5p
FAM160A1	hsa-miR-30c-5p
FAM160A1	hsa-miR-30d-5p
FAM160A1	hsa-miR-30b-5p
FAM160A1	hsa-miR-30e-5p
FAM160A1	hsa-miR-31-5p
FAM160A1	hsa-miR-103a-3p
FAM160A1	hsa-miR-107
FAM160A1	hsa-miR-33a-5p
FAM160A1	hsa-miR-33b-5p
FAM160A1	hsa-miR-34a-5p
FAM160A1	hsa-miR-34c-5p
FAM160A1	hsa-miR-449a
FAM160A1	hsa-miR-449b-5p
FAM160A1	hsa-miR-125b-5p
FAM160A1	hsa-miR-125a-5p
FAM160A1	hsa-miR-4319
FAM168A	hsa-miR-7-5p
FAM168A	hsa-miR-140-5p
FAM168A	hsa-miR-143-3p
FAM168A	hsa-miR-4770
FAM168A	hsa-miR-148a-3p
FAM168A	hsa-miR-152-3p
FAM168A	hsa-miR-148b-3p
FAM168A	hsa-miR-153-3p
FAM168A	hsa-miR-17-5p
FAM168A	hsa-miR-20a-5p
FAM168A	hsa-miR-93-5p
FAM168A	hsa-miR-106a-5p
FAM168A	hsa-miR-106b-5p
FAM168A	hsa-miR-20b-5p
FAM168A	hsa-miR-519d-3p
FAM168A	hsa-miR-182-5p
FAM168A	hsa-miR-18a-5p
FAM168A	hsa-miR-18b-5p
FAM168A	hsa-miR-4735-3p
FAM168A	hsa-miR-218-5p
FAM168A	hsa-miR-30a-5p
FAM168A	hsa-miR-30c-5p
FAM168A	hsa-miR-30d-5p
FAM168A	hsa-miR-30b-5p
FAM168A	hsa-miR-30e-5p
FAM168A	hsa-miR-31-5p
FAM168A	hsa-miR-103a-3p
FAM168A	hsa-miR-107
FAM168A	hsa-miR-34a-5p
FAM168A	hsa-miR-34c-5p
FAM168A	hsa-miR-449a
FAM168A	hsa-miR-449b-5p
FAM168A	hsa-miR-125b-5p
FAM168A	hsa-miR-125a-5p
FAM168A	hsa-miR-4319
FAT3	hsa-miR-7-5p
FAT3	hsa-miR-140-5p
FAT3	hsa-miR-143-3p
FAT3	hsa-miR-4770
FAT3	hsa-miR-145-5p
FAT3	hsa-miR-148a-3p
FAT3	hsa-miR-152-3p
FAT3	hsa-miR-148b-3p
FAT3	hsa-miR-153-3p
FAT3	hsa-miR-17-5p
FAT3	hsa-miR-20a-5p
FAT3	hsa-miR-93-5p
FAT3	hsa-miR-106a-5p
FAT3	hsa-miR-106b-5p
FAT3	hsa-miR-20b-5p
FAT3	hsa-miR-519d-3p
FAT3	hsa-miR-182-5p
FAT3	hsa-miR-18a-5p
FAT3	hsa-miR-18b-5p
FAT3	hsa-miR-4735-3p
FAT3	hsa-miR-194-5p
FAT3	hsa-miR-216a-5p
FAT3	hsa-miR-216b-5p
FAT3	hsa-miR-218-5p
FAT3	hsa-miR-122-5p
FAT3	hsa-miR-23a-3p
FAT3	hsa-miR-23b-3p
FAT3	hsa-miR-23c
FAT3	hsa-miR-30a-5p
FAT3	hsa-miR-30c-5p
FAT3	hsa-miR-30d-5p
FAT3	hsa-miR-30b-5p
FAT3	hsa-miR-30e-5p
FAT3	hsa-miR-31-5p
FAT3	hsa-miR-103a-3p
FAT3	hsa-miR-107
FAT3	hsa-miR-33a-5p
FAT3	hsa-miR-33b-5p
FAT3	hsa-miR-34a-5p
FAT3	hsa-miR-34c-5p
FAT3	hsa-miR-449a
FAT3	hsa-miR-449b-5p
FAT3	hsa-miR-125b-5p
FAT3	hsa-miR-125a-5p
FAT3	hsa-miR-4319
FBXL14	hsa-miR-7-5p
FBXL14	hsa-miR-143-3p
FBXL14	hsa-miR-4770
FBXL14	hsa-miR-17-5p
FBXL14	hsa-miR-20a-5p
FBXL14	hsa-miR-93-5p
FBXL14	hsa-miR-106a-5p
FBXL14	hsa-miR-106b-5p
FBXL14	hsa-miR-20b-5p
FBXL14	hsa-miR-519d-3p
FBXL14	hsa-miR-218-5p
FBXL14	hsa-miR-23a-3p
FBXL14	hsa-miR-23b-3p
FBXL14	hsa-miR-23c
FBXL14	hsa-miR-30a-5p
FBXL14	hsa-miR-30c-5p
FBXL14	hsa-miR-30d-5p
FBXL14	hsa-miR-30b-5p
FBXL14	hsa-miR-30e-5p
FBXL14	hsa-miR-34a-5p
FBXL14	hsa-miR-34c-5p
FBXL14	hsa-miR-449a
FBXL14	hsa-miR-449b-5p
FBXO21	hsa-miR-7-5p
FBXO21	hsa-miR-140-5p
FBXO21	hsa-miR-17-5p
FBXO21	hsa-miR-20a-5p
FBXO21	hsa-miR-93-5p
FBXO21	hsa-miR-106a-5p
FBXO21	hsa-miR-106b-5p
FBXO21	hsa-miR-20b-5p
FBXO21	hsa-miR-519d-3p
FBXO21	hsa-miR-182-5p
FBXO21	hsa-miR-18a-5p
FBXO21	hsa-miR-18b-5p
FBXO21	hsa-miR-4735-3p
FBXO21	hsa-miR-194-5p
FBXO21	hsa-miR-216b-5p
FBXO21	hsa-miR-218-5p
FBXO21	hsa-miR-122-5p
FBXO21	hsa-miR-23a-3p
FBXO21	hsa-miR-23b-3p
FBXO21	hsa-miR-23c
FBXO21	hsa-miR-30a-5p
FBXO21	hsa-miR-30c-5p
FBXO21	hsa-miR-30d-5p
FBXO21	hsa-miR-30b-5p
FBXO21	hsa-miR-30e-5p
FBXO21	hsa-miR-31-5p
FBXO21	hsa-miR-103a-3p
FBXO21	hsa-miR-107
FBXO21	hsa-miR-33a-5p
FBXO21	hsa-miR-33b-5p
FBXO21	hsa-miR-34a-5p
FBXO21	hsa-miR-34c-5p
FBXO21	hsa-miR-449a
FBXO21	hsa-miR-449b-5p
FGD6	hsa-miR-7-5p
FGD6	hsa-miR-143-3p
FGD6	hsa-miR-4770
FGD6	hsa-miR-145-5p
FGD6	hsa-miR-148a-3p
FGD6	hsa-miR-152-3p
FGD6	hsa-miR-148b-3p
FGD6	hsa-miR-153-3p
FGD6	hsa-miR-17-5p
FGD6	hsa-miR-20a-5p
FGD6	hsa-miR-93-5p
FGD6	hsa-miR-106a-5p
FGD6	hsa-miR-106b-5p
FGD6	hsa-miR-20b-5p
FGD6	hsa-miR-519d-3p
FGD6	hsa-miR-182-5p
FGD6	hsa-miR-18a-5p
FGD6	hsa-miR-18b-5p
FGD6	hsa-miR-4735-3p
FGD6	hsa-miR-194-5p
FGD6	hsa-miR-216a-5p
FGD6	hsa-miR-216b-5p
FGD6	hsa-miR-218-5p
FGD6	hsa-miR-122-5p
FGD6	hsa-miR-23a-3p
FGD6	hsa-miR-23b-3p
FGD6	hsa-miR-23c
FGD6	hsa-miR-30a-5p
FGD6	hsa-miR-30c-5p
FGD6	hsa-miR-30d-5p
FGD6	hsa-miR-30b-5p
FGD6	hsa-miR-30e-5p
FGD6	hsa-miR-31-5p
FGD6	hsa-miR-103a-3p
FGD6	hsa-miR-107
FGD6	hsa-miR-33a-5p
FGD6	hsa-miR-33b-5p
FGD6	hsa-miR-34a-5p
FGD6	hsa-miR-34c-5p
FGD6	hsa-miR-449a
FGD6	hsa-miR-449b-5p
FGD6	hsa-miR-125b-5p
FGD6	hsa-miR-125a-5p
FGD6	hsa-miR-4319
FKBP15	hsa-miR-7-5p
FKBP15	hsa-miR-140-5p
FKBP15	hsa-miR-143-3p
FKBP15	hsa-miR-4770
FKBP15	hsa-miR-145-5p
FKBP15	hsa-miR-153-3p
FKBP15	hsa-miR-17-5p
FKBP15	hsa-miR-20a-5p
FKBP15	hsa-miR-93-5p
FKBP15	hsa-miR-106a-5p
FKBP15	hsa-miR-106b-5p
FKBP15	hsa-miR-20b-5p
FKBP15	hsa-miR-519d-3p
FKBP15	hsa-miR-182-5p
FKBP15	hsa-miR-18a-5p
FKBP15	hsa-miR-18b-5p
FKBP15	hsa-miR-4735-3p
FKBP15	hsa-miR-194-5p
FKBP15	hsa-miR-216a-5p
FKBP15	hsa-miR-216b-5p
FKBP15	hsa-miR-218-5p
FKBP15	hsa-miR-122-5p
FKBP15	hsa-miR-23a-3p
FKBP15	hsa-miR-23b-3p
FKBP15	hsa-miR-23c
FKBP15	hsa-miR-31-5p
FKBP15	hsa-miR-103a-3p
FKBP15	hsa-miR-107
FKBP15	hsa-miR-33a-5p
FKBP15	hsa-miR-33b-5p
FKBP15	hsa-miR-34a-5p
FKBP15	hsa-miR-34c-5p
FKBP15	hsa-miR-449a
FKBP15	hsa-miR-449b-5p
FKBP15	hsa-miR-125b-5p
FKBP15	hsa-miR-125a-5p
FKBP15	hsa-miR-4319
FUT10	hsa-miR-7-5p
FUT10	hsa-miR-140-5p
FUT10	hsa-miR-143-3p
FUT10	hsa-miR-4770
FUT10	hsa-miR-145-5p
FUT10	hsa-miR-153-3p
FUT10	hsa-miR-17-5p
FUT10	hsa-miR-20a-5p
FUT10	hsa-miR-93-5p
FUT10	hsa-miR-106a-5p
FUT10	hsa-miR-106b-5p
FUT10	hsa-miR-20b-5p
FUT10	hsa-miR-519d-3p
FUT10	hsa-miR-122-5p
FUT10	hsa-miR-23a-3p
FUT10	hsa-miR-23b-3p
FUT10	hsa-miR-23c
FUT10	hsa-miR-30a-5p
FUT10	hsa-miR-30c-5p
FUT10	hsa-miR-30d-5p
FUT10	hsa-miR-30b-5p
FUT10	hsa-miR-30e-5p
FUT10	hsa-miR-31-5p
FUT10	hsa-miR-103a-3p
FUT10	hsa-miR-107
FUT10	hsa-miR-33a-5p
FUT10	hsa-miR-33b-5p
FUT10	hsa-miR-34a-5p
FUT10	hsa-miR-34c-5p
FUT10	hsa-miR-449a
FUT10	hsa-miR-449b-5p
FUT10	hsa-miR-125b-5p
FUT10	hsa-miR-125a-5p
FUT10	hsa-miR-4319
GAPVD1	hsa-miR-7-5p
GAPVD1	hsa-miR-140-5p
GAPVD1	hsa-miR-143-3p
GAPVD1	hsa-miR-4770
GAPVD1	hsa-miR-145-5p
GAPVD1	hsa-miR-148a-3p
GAPVD1	hsa-miR-152-3p
GAPVD1	hsa-miR-148b-3p
GAPVD1	hsa-miR-153-3p
GAPVD1	hsa-miR-17-5p
GAPVD1	hsa-miR-20a-5p
GAPVD1	hsa-miR-93-5p
GAPVD1	hsa-miR-106a-5p
GAPVD1	hsa-miR-106b-5p
GAPVD1	hsa-miR-20b-5p
GAPVD1	hsa-miR-519d-3p
GAPVD1	hsa-miR-182-5p
GAPVD1	hsa-miR-194-5p
GAPVD1	hsa-miR-216a-5p
GAPVD1	hsa-miR-216b-5p
GAPVD1	hsa-miR-218-5p
GAPVD1	hsa-miR-122-5p
GAPVD1	hsa-miR-23a-3p
GAPVD1	hsa-miR-23b-3p
GAPVD1	hsa-miR-23c
GAPVD1	hsa-miR-30a-5p
GAPVD1	hsa-miR-30c-5p
GAPVD1	hsa-miR-30d-5p
GAPVD1	hsa-miR-30b-5p
GAPVD1	hsa-miR-30e-5p
GAPVD1	hsa-miR-31-5p
GAPVD1	hsa-miR-103a-3p
GAPVD1	hsa-miR-107
GAPVD1	hsa-miR-33a-5p
GAPVD1	hsa-miR-33b-5p
GAPVD1	hsa-miR-34a-5p
GAPVD1	hsa-miR-34c-5p
GAPVD1	hsa-miR-449a
GAPVD1	hsa-miR-449b-5p
GAPVD1	hsa-miR-125b-5p
GAPVD1	hsa-miR-125a-5p
GAPVD1	hsa-miR-4319
GBP1	hsa-miR-7-5p
GBP1	hsa-miR-143-3p
GBP1	hsa-miR-4770
GBP1	hsa-miR-153-3p
GBP1	hsa-miR-17-5p
GBP1	hsa-miR-20a-5p
GBP1	hsa-miR-93-5p
GBP1	hsa-miR-106a-5p
GBP1	hsa-miR-106b-5p
GBP1	hsa-miR-20b-5p
GBP1	hsa-miR-519d-3p
GBP1	hsa-miR-182-5p
GBP1	hsa-miR-18a-5p
GBP1	hsa-miR-18b-5p
GBP1	hsa-miR-4735-3p
GBP1	hsa-miR-216a-5p
GBP1	hsa-miR-216b-5p
GBP1	hsa-miR-218-5p
GBP1	hsa-miR-23a-3p
GBP1	hsa-miR-23b-3p
GBP1	hsa-miR-23c
GBP1	hsa-miR-30a-5p
GBP1	hsa-miR-30c-5p
GBP1	hsa-miR-30d-5p
GBP1	hsa-miR-30b-5p
GBP1	hsa-miR-30e-5p
GBP1	hsa-miR-33a-5p
GBP1	hsa-miR-33b-5p
GBP6	hsa-miR-7-5p
GBP6	hsa-miR-145-5p
GBP6	hsa-miR-17-5p
GBP6	hsa-miR-20a-5p
GBP6	hsa-miR-93-5p
GBP6	hsa-miR-106a-5p
GBP6	hsa-miR-106b-5p
GBP6	hsa-miR-20b-5p
GBP6	hsa-miR-519d-3p
GBP6	hsa-miR-18a-5p
GBP6	hsa-miR-18b-5p
GBP6	hsa-miR-4735-3p
GBP6	hsa-miR-216b-5p
GBP6	hsa-miR-122-5p
GBP6	hsa-miR-30a-5p
GBP6	hsa-miR-30c-5p
GBP6	hsa-miR-30d-5p
GBP6	hsa-miR-30b-5p
GBP6	hsa-miR-30e-5p
GBP6	hsa-miR-103a-3p
GBP6	hsa-miR-107
GBP6	hsa-miR-33a-5p
GBP6	hsa-miR-33b-5p
GBP6	hsa-miR-34a-5p
GBP6	hsa-miR-34c-5p
GBP6	hsa-miR-449a
GBP6	hsa-miR-449b-5p
GBP6	hsa-miR-125b-5p
GBP6	hsa-miR-125a-5p
GBP6	hsa-miR-4319
GCLC	hsa-miR-7-5p
GCLC	hsa-miR-143-3p
GCLC	hsa-miR-4770
GCLC	hsa-miR-148a-3p
GCLC	hsa-miR-152-3p
GCLC	hsa-miR-148b-3p
GCLC	hsa-miR-17-5p
GCLC	hsa-miR-20a-5p
GCLC	hsa-miR-93-5p
GCLC	hsa-miR-106a-5p
GCLC	hsa-miR-106b-5p
GCLC	hsa-miR-20b-5p
GCLC	hsa-miR-519d-3p
GCLC	hsa-miR-18a-5p
GCLC	hsa-miR-18b-5p
GCLC	hsa-miR-4735-3p
GCLC	hsa-miR-216a-5p
GCLC	hsa-miR-216b-5p
GCLC	hsa-miR-122-5p
GCLC	hsa-miR-23a-3p
GCLC	hsa-miR-23b-3p
GCLC	hsa-miR-23c
GCLC	hsa-miR-30a-5p
GCLC	hsa-miR-30c-5p
GCLC	hsa-miR-30d-5p
GCLC	hsa-miR-30b-5p
GCLC	hsa-miR-30e-5p
GCLC	hsa-miR-31-5p
GCLC	hsa-miR-103a-3p
GCLC	hsa-miR-107
GCLC	hsa-miR-33a-5p
GCLC	hsa-miR-33b-5p
GCLC	hsa-miR-34a-5p
GCLC	hsa-miR-34c-5p
GCLC	hsa-miR-449a
GCLC	hsa-miR-449b-5p
GCLC	hsa-miR-125b-5p
GCLC	hsa-miR-125a-5p
GCLC	hsa-miR-4319
GCNT4	hsa-miR-145-5p
GCNT4	hsa-miR-148a-3p
GCNT4	hsa-miR-152-3p
GCNT4	hsa-miR-148b-3p
GCNT4	hsa-miR-17-5p
GCNT4	hsa-miR-20a-5p
GCNT4	hsa-miR-93-5p
GCNT4	hsa-miR-106a-5p
GCNT4	hsa-miR-106b-5p
GCNT4	hsa-miR-20b-5p
GCNT4	hsa-miR-519d-3p
GCNT4	hsa-miR-182-5p
GCNT4	hsa-miR-194-5p
GCNT4	hsa-miR-216b-5p
GCNT4	hsa-miR-218-5p
GCNT4	hsa-miR-122-5p
GCNT4	hsa-miR-23a-3p
[truncated: 17,079 more rows]

## Sheet: Table S3_b
Symbol	Type	Type of RNA
GCLC	pc	pc	protein-coding RNA
CYP51A1	pc	mir	microRNA
KLHL13	pc	lnc	lncRNA
RBM5	pc
TSR3	pc
ADAM22	pc
REV3L	pc
HFE	pc
AKAP8L	pc
ERCC1	pc
CLK1	pc
ISL1	pc
SLC38A5	pc
AKAP11	pc
MFAP3	pc
BOD1L1	pc
PNKP	pc
TNC	pc
AP2S1	pc
SCML1	pc
SNX29	pc
KITLG	pc
VAMP3	pc
COL23A1	pc
LY75	pc
FAM168A	pc
CAMK2B	pc
CROCC	pc
WNK1	pc
SFSWAP	pc
TNK2	pc
CDH3	pc
TM7SF3	pc
PKN2	pc
NTN1	pc
ADAT1	pc
COL17A1	pc
IDH3G	pc
REEP1	pc
RORA	pc
TGFBR3	pc
FAM50A	pc
ZFYVE26	pc
TRHDE	pc
EVC	pc
MOV10L1	pc
GSDMB	pc
KDM5A	pc
ZNF532	pc
MYDGF	pc
FMO4	pc
KLHL20	pc
XAB2	pc
PPP1R12B	pc
FBLN1	pc
AMPH	pc
ITCH	pc
MOK	pc
MEF2C	pc
PGR	pc
OPRK1	pc
KAT6A	pc
ZNF446	pc
MECOM	pc
FAT2	pc
DOCK9	pc
C20orf194	pc
GNPTG	pc
EFNB1	pc
OSGEP	pc
TGFB2	pc
ADA2	pc
AAAS	pc
TBC1D2	pc
SORBS1	pc
NUBP2	pc
JAK2	pc
OCEL1	pc
RASSF7	pc
TRMT2A	pc
CRYBB3	pc
GGA1	pc
TFIP11	pc
CYP2D6	pc
TOM1	pc
MCAT	pc
RASD2	pc
IFT27	pc
EP300	pc
CHADL	pc
TRMU	pc
GSTZ1	pc
PCNX1	pc
GSS	pc
HM13	pc
PAK5	pc
SNTA1	pc
STS	pc
CHRDL1	pc
CCDC22	pc
PLS3	pc
NAA10	pc
SLC25A14	pc
SMS	pc
SGCG	pc
KATNAL1	pc
LMF1	pc
NARFL	pc
CORO2B	pc
TRPS1	pc
LILRA1	pc
SNAPC2	pc
C19orf53	pc
ZNF419	pc
SLC1A6	pc
SLC1A5	pc
LENG1	pc
TFPT	pc
COPE	pc
ETV2	pc
FKBP8	pc
PON3	pc
DFNA5	pc
LFNG	pc
BRAT1	pc
CLDN15	pc
ZNF862	pc
MEGF9	pc
OGN	pc
PLEKHA1	pc
FBXL15	pc
CDK5RAP3	pc
CNTNAP1	pc
RND2	pc
HLF	pc
DHRS7B	pc
USP46	pc
HGFAC	pc
KLHL5	pc
CRYAB	pc
HPX	pc
UBE4A	pc
ELMOD1	pc
CORO1C	pc
BTN3A3	pc
COL9A1	pc
DNPH1	pc
WISP3	pc
SEMA5A	pc
NPHP3	pc
DGUOK	pc
ACVR1	pc
SPTBN1	pc
ST3GAL5	pc
CHMP3	pc
PPP1R7	pc
RND3	pc
PRRX1	pc
WRAP73	pc
GON4L	pc
LEPR	pc
SLC35D1	pc
PRDM2	pc
KCNQ4	pc
RIMS3	pc
ETV3	pc
GBP1	pc
AKR1A1	pc
FAAH	pc
RSRP1	pc
SLC35A3	pc
ARID1A	pc
STK11	pc
TNFAIP3	pc
SLC16A7	pc
C2orf40	pc
FKBP15	pc
IFT43	pc
ATL2	pc
EXOSC8	pc
ECHDC2	pc
LDB3	pc
NAA60	pc
CALD1	pc
CHST3	pc
NECAB1	pc
PFDN5	pc
CHPF	pc
HIF3A	pc
UNC5CL	pc
RAB17	pc
MRPS26	pc
NECAB3	pc
RALY	pc
RBM42	pc
STAT5A	pc
TMEM35A	pc
INTS11	pc
ECHS1	pc
MPST	pc
OPN1SW	pc
HOXD10	pc
PALLD	pc
AJUBA	pc
HEATR5A	pc
QRICH2	pc
PGLS	pc
MAS1	pc
TRPM4	pc
TMEM160	pc
ARHGEF16	pc
RBM39	pc
CHMP1A	pc
ACAP3	pc
ANO1	pc
IL13RA1	pc
SYT11	pc
MUTYH	pc
AP3B1	pc
PEMT	pc
TRPC4	pc
TBC1D8B	pc
KMT5C	pc
ZNF414	pc
HSPBP1	pc
AGAP3	pc
TMTC1	pc
PEBP4	pc
TSPAN2	pc
GSTM3	pc
VAV3	pc
AP4B1	pc
FKBP11	pc
KIDINS220	pc
ROCK2	pc
KLRD1	pc
LRP4	pc
DAGLA	pc
DHX34	pc
ARGLU1	pc
CARS2	pc
SLC37A2	pc
APC	pc
FBXO21	pc
SRPK2	pc
BLOC1S1	pc
CPM	pc
FBXL8	pc
ITM2C	pc
MFSD9	pc
DDX56	pc
CIB2	pc
UGGT1	pc
STAM	pc
DPM2	pc
ARHGEF39	pc
TJAP1	pc
ARHGAP20	pc
CASP1	pc
PARP6	pc
SEMA6D	pc
GCOM1	pc
EMILIN1	pc
DTNB	pc
SHF	pc
PPCDC	pc
ARHGAP24	pc
PRDM5	pc
BMP2K	pc
KIAA1644	pc
PIK3C2G	pc
SMARCC2	pc
CSAD	pc
LMBR1L	pc
C12orf10	pc
FITM1	pc
C14orf79	pc
HMG20A	pc
SCAPER	pc
NEIL1	pc
CYP11A1	pc
IQGAP1	pc
ARMC5	pc
SCRN2	pc
GNAL	pc
PELP1	pc
NPC1	pc
MIEN1	pc
TMEM91	pc
SYTL1	pc
GPR161	pc
PPOX	pc
CASQ1	pc
RGL1	pc
LYST	pc
GUK1	pc
CCDC150	pc
CTDSP1	pc
GMPPA	pc
OSBPL10	pc
LPP	pc
MUC4	pc
ATP10D	pc
RASA1	pc
PSD2	pc
FAM193B	pc
SHPRH	pc
MSN	pc
SLC16A2	pc
ZNF157	pc
NDUFB11	pc
GNRH1	pc
GSN	pc
MIGA2	pc
GPR107	pc
PAOX	pc
GLB1L2	pc
CDC42EP2	pc
TMEM219	pc
DCUN1D2	pc
PIP4K2A	pc
DIP2C	pc
WWC2	pc
MZT2B	pc
PTPN14	pc
SLC25A27	pc
INO80C	pc
TMEM251	pc
CMIP	pc
ABCA10	pc
L3MBTL4	pc
ADAMTS5	pc
PPARGC1B	pc
AFF2	pc
CFAP70	pc
GPR61	pc
C14orf2	pc
KCNS2	pc
CD109	pc
ZFAND3	pc
ARMC12	pc
KIT	pc
KCNJ15	pc
CD1C	pc
CACHD1	pc
UBR1	pc
TMEM234	pc
ATAD3B	pc
NR2F6	pc
C21orf2	pc
SPATC1L	pc
CLDND2	pc
PLPP7	pc
PCSK7	pc
CHTOP	pc
TONSL	pc
SQSTM1	pc
MFSD12	pc
PCYT1A	pc
LRRC56	pc
MPP3	pc
IZUMO2	pc
JMJD8	pc
ZYG11B	pc
JAK1	pc
SYNC	pc
FAAP20	pc
BRINP3	pc
FCRLB	pc
OXER1	pc
HAAO	pc
VSNL1	pc
HIPK1	pc
KRTCAP2	pc
RNF25	pc
PPM1L	pc
CCNL1	pc
IL17RC	pc
CCDC158	pc
PLB1	pc
PRSS12	pc
FAM160A1	pc
ITGA2	pc
TIGD6	pc
ERAP1	pc
CSMD3	pc
OXR1	pc
MICALL2	pc
FASTK	pc
PTCHD1	pc
GAPVD1	pc
FAT3	pc
LRFN5	pc
CFL2	pc
VSTM4	pc
PACSIN3	pc
CLMN	pc
RAG1	pc
IDH3A	pc
TMED3	pc
FAM96B	pc
MARF1	pc
SMAD3	pc
COQ4	pc
TEPSIN	pc
ZNF226	pc
MVD	pc
TRAPPC2L	pc
ATCAY	pc
ZNF444	pc
E4F1	pc
ANKS3	pc
PTGDR	pc
SMIM4	pc
HR	pc
GSTM4	pc
TET2	pc
ATP5I	pc
HNRNPH1	pc
IRS1	pc
P2RY12	pc
BOLA2B	pc
ASPSCR1	pc
PCDH7	pc
SLC16A5	pc
FAXDC2	pc
ELP5	pc
ZNF804A	pc
KRT4	pc
SLC23A1	pc
SERPINB9	pc
GPR37	pc
MTSS1	pc
TANC2	pc
TADA3	pc
C9orf16	pc
MCC	pc
WIPF2	pc
FBXL14	pc
FAM90A1	pc
TRAPPC12	pc
MAL	pc
THOP1	pc
KLF11	pc
SLFN12	pc
BSG	pc
STARD5	pc
SYNPO2	pc
RAD9A	pc
FUT10	pc
MUS81	pc
RPL38	pc
NBEA	pc
LRRN3	pc
CYSLTR1	pc
VANGL1	pc
STOX2	pc
PEAK1	pc
STAT5B	pc
TLR1	pc
CTU2	pc
ATP2A2	pc
WDR49	pc
ABO	pc
TBC1D10C	pc
LONRF3	pc
RPS6KB2	pc
NR2F1	pc
AURKAIP1	pc
DENND2C	pc
ZBTB8OS	pc
ACSF3	pc
GCNT4	pc
RPS6KA3	pc
PUS1	pc
RABEP2	pc
CRACR2B	pc
GPR150	pc
DMAP1	pc
NDUFAF3	pc
ZNF366	pc
KDELC2	pc
TMEM11	pc
ZNF354B	pc
CPNE7	pc
TRIM73	pc
TMEM139	pc
HYI	pc
C17orf62	pc
DPM3	pc
TMEM125	pc
LACC1	pc
FIZ1	pc
FGD6	pc
MCFD2	pc
ARSJ	pc
PSMG4	pc
OR52N4	pc
DDX60L	pc
WASHC1	pc
TMIE	pc
LSM10	pc
PNMA8A	pc
FAM89A	pc
MRPL41	pc
ARL6IP4	pc
MTA1	pc
SLC8A1	pc
DDX41	pc
CCBE1	pc
GBP6	pc
TREX2	pc
SNRNP35	pc
THAP7	pc
TMED9	pc
BTBD6	pc
RBM43	pc
PTRHD1	pc
LCN12	pc
TMEM106A	pc
CIB1	pc
RAB11B	pc
KIAA0825	pc
UBALD2	pc
CDK10	pc
OLFML2A	pc
FAM212A	pc
ANKFY1	pc
PCYT2	pc
TMEM210	pc
SETD4	pc
TMLHE	pc
KRT5	pc
PRR5	pc
TEAD1	pc
MITF	pc
THSD4	pc
CCDC157	pc
KLHL17	pc
RUFY4	pc
CHM	pc
MTF1	pc
LRRK2	pc
ADAT2	pc
TMEM120A	pc
CXCL17	pc
SPOCK3	pc
ZNF699	pc
C20orf204	pc
NF1	pc
ARHGEF12	pc
WDR45	pc
ZGPAT	pc
SLC25A29	pc
ZNF860	pc
MIB2	pc
MYO5A	pc
HHLA3	pc
SPTAN1	pc
CCDC180	pc
SPG7	pc
ZXDA	pc
TPM2	pc
C1orf228	pc
PLN	pc
CTNND1	pc
DDX39B	pc
SLC5A3	pc
RASSF9	pc
STKLD1	pc
DMD	pc
ZYG11A	pc
CHIC1	pc
GIGYF2	pc
BMPR2	pc
DFNB59	pc
ZNF551	pc
GABBR1	pc
MALRD1	pc
ZBTB48	pc
ZNF783	pc
PKHD1L1	pc
TECPR1	pc
CFI	pc
DENND6B	pc
CDPF1	pc
ZNF580	pc
MXD3	pc
HAUS7	pc
LCAT	pc
CLIC1	pc
GALT	pc
TMEM213	pc
FIS1	pc
SCART1	pc
MBLAC1	pc
ZSWIM8	pc
EVPLL	pc
PNMA6E	pc
GOLGA8B	pc
TSTD1	pc
ZNF579	pc
ZGLP1	pc
C10orf55	pc
NTF4	pc
GAS1RR	lnc
RP11-400K9.4	lnc
TXNDC5	pc
CASTOR1	pc
AMY2B	pc
PCDHGC3	pc
COX19	pc
RPL36A	pc
RPP21	pc
ATP5J2	pc
CORT	pc
BGLAP	pc
EIF4EBP3	pc
WDR92	pc
ACY1	pc
CRYBB2	pc
C8orf88	pc
PRKDC	pc
PCDHGB2	pc
PCDHGB7	pc
RP11-400K9.3	lnc
LINC02688	lnc
BORCS8	pc
ANKHD1-EIF4EBP3	pc
TRIL	pc
AC005726.2	pc
AC011448.1	pc
RP11-468E2.5	lnc
hsa-let-7a-5p	mir
hsa-let-7b-5p	mir
hsa-let-7c-5p	mir
hsa-let-7d-5p	mir
hsa-let-7e-5p	mir
hsa-let-7f-5p	mir
hsa-let-7g-5p	mir
hsa-let-7i-5p	mir
hsa-miR-1-3p	mir
hsa-miR-101-3p	mir
hsa-miR-103a-3p	mir
hsa-miR-106a-5p	mir
hsa-miR-106b-5p	mir
hsa-miR-107	mir
hsa-miR-122-5p	mir
hsa-miR-124-3p	mir
hsa-miR-125a-5p	mir
hsa-miR-125b-5p	mir
hsa-miR-126-3p	mir
hsa-miR-1271-5p	mir
hsa-miR-128-3p	mir
hsa-miR-129-5p	mir
hsa-miR-132-3p	mir
hsa-miR-138-5p	mir
hsa-miR-139-5p	mir
hsa-miR-140-5p	mir
hsa-miR-141-3p	mir
hsa-miR-142-3p	mir
hsa-miR-143-3p	mir
hsa-miR-144-3p	mir
hsa-miR-145-5p	mir
hsa-miR-148a-3p	mir
hsa-miR-148b-3p	mir
hsa-miR-150-5p	mir
hsa-miR-152-3p	mir
hsa-miR-153-3p	mir
hsa-miR-17-5p	mir
hsa-miR-182-5p	mir
hsa-miR-187-3p	mir
hsa-miR-18a-5p	mir
hsa-miR-18b-5p	mir
hsa-miR-192-5p	mir
hsa-miR-193a-3p	mir
hsa-miR-193b-3p	mir
hsa-miR-194-5p	mir
hsa-miR-199a-5p	mir
hsa-miR-199b-5p	mir
hsa-miR-200a-3p	mir
hsa-miR-200b-3p	mir
hsa-miR-200c-3p	mir
hsa-miR-203a-3p	mir
hsa-miR-205-5p	mir
hsa-miR-206	mir
hsa-miR-208a-3p	mir
hsa-miR-208b-3p	mir
hsa-miR-20a-5p	mir
hsa-miR-20b-5p	mir
hsa-miR-212-3p	mir
hsa-miR-214-3p	mir
hsa-miR-215-5p	mir
hsa-miR-216a-5p	mir
hsa-miR-216b-5p	mir
hsa-miR-217	mir
hsa-miR-218-5p	mir
hsa-miR-219a-5p	mir
hsa-miR-22-3p	mir
hsa-miR-23a-3p	mir
hsa-miR-23b-3p	mir
hsa-miR-23c	mir
hsa-miR-24-3p	mir
hsa-miR-27a-3p	mir
hsa-miR-27b-3p	mir
hsa-miR-29a-3p	mir
hsa-miR-29b-3p	mir
hsa-miR-29c-3p	mir
hsa-miR-302a-3p	mir
hsa-miR-302b-3p	mir
hsa-miR-302c-3p	mir
hsa-miR-302d-3p	mir
hsa-miR-302e	mir
hsa-miR-30a-5p	mir
hsa-miR-30b-5p	mir
hsa-miR-30c-5p	mir
hsa-miR-30d-5p	mir
hsa-miR-30e-5p	mir
hsa-miR-31-5p	mir
hsa-miR-338-3p	mir
hsa-miR-33a-5p	mir
hsa-miR-33b-5p	mir
hsa-miR-34a-5p	mir
hsa-miR-34c-5p	mir
hsa-miR-3619-5p	mir
hsa-miR-365a-3p	mir
hsa-miR-372-3p	mir
hsa-miR-373-3p	mir
hsa-miR-425-5p	mir
hsa-miR-429	mir
hsa-miR-4319	mir
hsa-miR-4458	mir
hsa-miR-449a	mir
hsa-miR-449b-5p	mir
hsa-miR-4500	mir
hsa-miR-4735-3p	mir
hsa-miR-4770	mir
hsa-miR-4782-3p	mir
hsa-miR-499a-5p	mir
hsa-miR-503-5p	mir
hsa-miR-506-3p	mir
hsa-miR-519d-3p	mir
hsa-miR-520a-3p	mir
hsa-miR-520b	mir
hsa-miR-520c-3p	mir
hsa-miR-520d-3p	mir
hsa-miR-520e	mir
hsa-miR-613	mir
hsa-miR-7-5p	mir
hsa-miR-761	mir
hsa-miR-9-5p	mir
hsa-miR-93-5p	mir
hsa-miR-96-5p	mir
hsa-miR-98-5p	mir

## Sheet: Table S4_a
ID	Description	GeneRatio	BgRatio	pvalue	p.adjust	qvalue	geneID	Count	ONT
GO:0010692	regulation of alkaline phosphatase activity	5/533	9/17910	2.6147e-06	0.00776305	0.00742139	MEF2C/TGFB2/PPARGC1B/ITGA2/SMAD3	5	BP
GO:0043473	pigmentation	13/533	91/17910	2.85092e-06	0.00776305	0.00742139	KITLG/CDH3/MEF2C/RAB17/AP3B1/BLOC1S1/LYST/KIT/VANGL1/RAB11B/MITF/NF1/MYO5A	13	BP
GO:0010694	positive regulation of alkaline phosphatase activity	4/533	6/17910	1.10943e-05	0.0184582	0.0176458	MEF2C/PPARGC1B/ITGA2/SMAD3	4	BP
GO:0016197	endosomal transport	18/533	188/17910	1.35573e-05	0.0184582	0.0176458	VAMP3/GGA1/TOM1/CCDC22/CORO1C/CHMP3/RAB17/AP3B1/STAM/LYST/SQSTM1/MICALL2/TBC1D10C/WASHC1/RAB11B/ANKFY1/LRRK2/RASSF9	18	BP
GO:0003779	actin binding	26/542	361/16967	0.000103413	0.09059	0.0874114	CAMK2B/CROCC/KLHL20/SORBS1/SNTA1/CORO2B/KLHL5/CORO1C/SPTBN1/GBP1/FKBP15/CALD1/PALLD/AJUBA/MSN/GSN/MICALL2/CFL2/MTSS1/WASHC1/LRRK2/MIB2/MYO5A/SPTAN1/TPM2/DMD	26	MF
GO:0043169	cation binding	167/542	4133/16967	0.000306697	0.117078	0.11297	GCLC/CYP51A1/RBM5/REV3L/AKAP8L/ISL1/WNK1/TNK2/ADAT1/IDH3G/RORA/ZFYVE26/MOV10L1/KDM5A/ZNF532/FBLN1/MOK/PGR/KAT6A/ZNF446/MECOM/FAT2/OSGEP/ADA2/NUBP2/JAK2/CYP2D6/EP300/GSS/STS/PLS3/TRPS1/ZNF419/SLC1A6/SLC1A5/FKBP8/PON3/LFNG/ZNF862/USP46/CRYAB/HPX/COL9A1/ACVR1/CHMP3/PRDM2/STK11/TNFAIP3/LDB3/NECAB1/CHPF/NECAB3/AJUBA/TRPM4/CHMP1A/ACAP3/MUTYH/TBC1D8B/ZNF414/AGAP3/VAV3/ROCK2/LRP4/DAGLA/CARS2/SRPK2/CPM/CI…	167	MF
GO:0046872	metal ion binding	164/542	4068/16967	0.000400951	0.117078	0.11297	GCLC/CYP51A1/RBM5/REV3L/AKAP8L/ISL1/WNK1/TNK2/ADAT1/IDH3G/RORA/ZFYVE26/MOV10L1/KDM5A/ZNF532/FBLN1/MOK/PGR/KAT6A/ZNF446/MECOM/FAT2/OSGEP/ADA2/NUBP2/JAK2/CYP2D6/EP300/GSS/STS/PLS3/TRPS1/ZNF419/SLC1A6/SLC1A5/FKBP8/PON3/LFNG/ZNF862/USP46/CRYAB/HPX/COL9A1/ACVR1/PRDM2/STK11/TNFAIP3/LDB3/NECAB1/CHPF/NECAB3/AJUBA/TRPM4/CHMP1A/ACAP3/MUTYH/TBC1D8B/ZNF414/AGAP3/VAV3/ROCK2/LRP4/DAGLA/CARS2/SRPK2/CPM/CIB2/DTN…	164	MF
GO:0051020	GTPase binding	27/542	426/16967	0.000594599	0.130217	0.125648	PKN2/DOCK9/GGA1/CORO1C/SPTBN1/ARHGEF16/VAV3/ROCK2/ARHGEF39/IQGAP1/SYTL1/RGL1/RASA1/PSD2/CDC42EP2/MICALL2/GAPVD1/P2RY12/DENND2C/FGD6/CIB1/ANKFY1/CHM/LRRK2/ARHGEF12/MYO5A/DENND6B	27	MF
GO:0007044	cell-substrate junction assembly	11/533	96/17910	0.000131289	0.143	0.136707	COL17A1/SORBS1/CORO2B/CORO1C/AJUBA/ROCK2/IQGAP1/ITGA2/SMAD3/PEAK1/KRT5	11	BP
GO:0005829	cytosol	179/552	4909/18675	0.00065153	0.151668	0.139984	GCLC/KLHL13/TSR3/ERCC1/AKAP11/AP2S1/VAMP3/CAMK2B/CROCC/WNK1/PKN2/GSDMB/KLHL20/PPP1R12B/AMPH/ITCH/PGR/OPRK1/KAT6A/MECOM/DOCK9/AAAS/TBC1D2/SORBS1/JAK2/GGA1/TOM1/EP300/GSTZ1/GSS/CCDC22/PLS3/NAA10/SMS/SNAPC2/COPE/FKBP8/PLEKHA1/FBXL15/CDK5RAP3/HGFAC/KLHL5/CRYAB/ELMOD1/DNPH1/NPHP3/DGUOK/SPTBN1/CHMP3/PRRX1/GBP1/AKR1A1/STK11/TNFAIP3/EXOSC8/CALD1/NECAB1/CHPF/HIF3A/STAT5A/INTS11/MPST/HOXD10/PALLD/AJUBA/HEA…	179	CC
GO:0005912	adherens junction	28/552	496/18675	0.000872489	0.151668	0.139984	TNC/TNK2/FAT2/SORBS1/JAK2/CORO2B/CORO1C/RND3/PALLD/AJUBA/APC/CIB2/ARHGAP24/IQGAP1/ARMC5/LPP/MSN/GSN/JAK1/ITGA2/KLF11/BSG/SYNPO2/RPL38/PEAK1/ATP2A2/CTNND1/BMPR2	28	CC
GO:0030055	cell-substrate junction	24/552	404/18675	0.00100466	0.151668	0.139984	TNC/COL17A1/SORBS1/JAK2/CORO2B/CORO1C/RND3/PALLD/AJUBA/CIB2/ARHGAP24/IQGAP1/ARMC5/LPP/MSN/GSN/JAK1/ITGA2/KLF11/BSG/SYNPO2/RPL38/PEAK1/DMD	24	CC
GO:0070161	anchoring junction	28/552	514/18675	0.00148567	0.151668	0.139984	TNC/TNK2/FAT2/SORBS1/JAK2/CORO2B/CORO1C/RND3/PALLD/AJUBA/APC/CIB2/ARHGAP24/IQGAP1/ARMC5/LPP/MSN/GSN/JAK1/ITGA2/KLF11/BSG/SYNPO2/RPL38/PEAK1/ATP2A2/CTNND1/BMPR2	28	CC
GO:0016328	lateral plasma membrane	7/552	58/18675	0.00154682	0.151668	0.139984	SNTA1/CLDN15/CORO1C/APC/IQGAP1/VANGL1/DMD	7	CC
GO:0030017	sarcomere	13/552	174/18675	0.00204223	0.151668	0.139984	PPP1R12B/CRYAB/CORO1C/SPTBN1/LDB3/PALLD/SQSTM1/SYNC/CFL2/SYNPO2/SLC8A1/TPM2/DMD	13	CC
GO:0030016	myofibril	14/552	197/18675	0.00223314	0.151668	0.139984	PPP1R12B/CRYAB/CORO1C/SPTBN1/LDB3/CALD1/PALLD/SQSTM1/SYNC/CFL2/SYNPO2/SLC8A1/TPM2/DMD	14	CC
GO:0015629	actin cytoskeleton	24/552	432/18675	0.00244659	0.151668	0.139984	HFE/CROCC/KLHL20/AMPH/SORBS1/CORO2B/CRYAB/CORO1C/SPTBN1/GBP1/CALD1/PALLD/CIB2/IQGAP1/GSN/MICALL2/CFL2/MTSS1/SYNPO2/PEAK1/KLHL17/MYO5A/SPTAN1/TPM2	24	CC
GO:0005899	insulin receptor complex	2/552	3/18675	0.00256508	0.151668	0.139984	SORBS1/IRS1	2	CC
GO:0031501	mannosyltransferase complex	2/552	3/18675	0.00256508	0.151668	0.139984	DPM2/DPM3	2	CC
GO:0033185	dolichol-phosphate-mannose synthase complex	2/552	3/18675	0.00256508	0.151668	0.139984	DPM2/DPM3	2	CC
GO:0031982	vesicle	138/552	3756/18675	0.00263771	0.151668	0.139984	HFE/AP2S1/VAMP3/LY75/CAMK2B/CROCC/TNK2/TM7SF3/TGFBR3/TRHDE/FBLN1/AMPH/ITCH/OPRK1/FAT2/GNPTG/EFNB1/TGFB2/ADA2/TBC1D2/JAK2/GGA1/TOM1/GSS/STS/CCDC22/SMS/SLC1A5/COPE/PON3/LFNG/OGN/PLEKHA1/RND2/CRYAB/HPX/CORO1C/DNPH1/SEMA5A/SPTBN1/CHMP3/PPP1R7/GBP1/AKR1A1/STK11/TNFAIP3/FKBP15/RAB17/TMEM35A/MPST/PGLS/CHMP1A/ANO1/SYT11/AP3B1/PEBP4/GSTM3/AP4B1/KIDINS220/SLC37A2/CPM/ITM2C/UGGT1/STAM/TJAP1/EMILIN1/IQGAP1/S…	138	CC
GO:0031274	positive regulation of pseudopodium assembly	4/533	11/17910	0.000216664	0.152277	0.145575	APC/CDC42EP2/KIT/WASHC1	4	BP
GO:0046686	response to cadmium ion	8/533	57/17910	0.00026734	0.152277	0.145575	GCLC/ERCC1/GSS/NPC1/GSN/KIT/HAAO/MTF1	8	BP
GO:0003283	atrial septum development	5/533	21/17910	0.000313897	0.152277	0.145575	ISL1/TGFB2/NPHP3/ACVR1/BMPR2	5	BP
GO:0031272	regulation of pseudopodium assembly	4/533	12/17910	0.000317368	0.152277	0.145575	APC/CDC42EP2/KIT/WASHC1	4	BP
GO:0034333	adherens junction assembly	10/533	90/17910	0.000339017	0.152277	0.145575	SORBS1/CORO2B/CORO1C/AJUBA/ROCK2/IQGAP1/HIPK1/ITGA2/SMAD3/PEAK1	10	BP
GO:0031344	regulation of cell projection organization	35/533	634/17910	0.000351854	0.152277	0.145575	CAMK2B/CROCC/NTN1/MEF2C/EP300/RND2/CORO1C/SEMA5A/DGUOK/PRRX1/WRAP73/STK11/RAB17/ACAP3/KIDINS220/LRP4/APC/ITM2C/DDX56/PARP6/IQGAP1/MIEN1/CDC42EP2/KIT/ITGA2/CSMD3/P2RY12/ZNF804A/NR2F1/RABEP2/WASHC1/CIB1/CDK10/LRRK2/BMPR2	35	BP
GO:0060341	regulation of cellular localization	44/533	863/17910	0.00036348	0.152277	0.145575	HFE/AKAP8L/CROCC/CDH3/REEP1/MEF2C/AAAS/SORBS1/CDK5RAP3/USP46/CRYAB/SPTBN1/CHMP3/RIMS3/GBP1/STK11/TRPM4/ARHGEF16/ANO1/SYT11/ROCK2/LRP4/APC/IQGAP1/CASQ1/MSN/GSN/PTPN14/SQSTM1/VSNL1/MICALL2/SMAD3/TRAPPC12/ATP2A2/DMAP1/SLC8A1/CIB1/RAB11B/LRRK2/NF1/MYO5A/PLN/DMD/FIS1	44	BP
GO:0030318	melanocyte differentiation	5/533	22/17910	0.000396349	0.152277	0.145575	KITLG/MEF2C/KIT/MITF/MYO5A	5	BP
GO:0033059	cellular pigmentation	7/533	47/17910	0.000445087	0.152277	0.145575	CDH3/RAB17/AP3B1/BLOC1S1/LYST/RAB11B/MYO5A	7	BP
GO:0120035	regulation of plasma membrane bounded cell projection organization	34/533	624/17910	0.000537551	0.152277	0.145575	CAMK2B/CROCC/NTN1/MEF2C/EP300/RND2/CORO1C/SEMA5A/DGUOK/PRRX1/WRAP73/STK11/RAB17/ACAP3/KIDINS220/LRP4/APC/ITM2C/DDX56/PARP6/IQGAP1/MIEN1/CDC42EP2/KIT/CSMD3/P2RY12/ZNF804A/NR2F1/RABEP2/WASHC1/CIB1/CDK10/LRRK2/BMPR2	34	BP
GO:0043412	macromolecule modification	152/533	4027/17910	0.00056974	0.152277	0.145575	GCLC/KLHL13/TSR3/HFE/AKAP8L/CLK1/ISL1/PNKP/TNC/KITLG/CAMK2B/WNK1/TNK2/PKN2/TGFBR3/MOV10L1/KDM5A/MYDGF/KLHL20/FBLN1/ITCH/MOK/MEF2C/OPRK1/KAT6A/MECOM/OSGEP/TGFB2/AAAS/JAK2/TRMT2A/RASD2/EP300/SNTA1/CHRDL1/CCDC22/NAA10/LMF1/TFPT/FKBP8/LFNG/BRAT1/FBXL15/CDK5RAP3/USP46/KLHL5/CRYAB/HPX/CORO1C/DGUOK/ACVR1/SPTBN1/ST3GAL5/PPP1R7/PRDM2/GBP1/STK11/TNFAIP3/NAA60/HIF3A/UNC5CL/OPN1SW/AJUBA/MAS1/TRPM4/MUTYH/KMT5…	152	BP
GO:0031269	pseudopodium assembly	4/533	14/17910	0.000612058	0.152277	0.145575	APC/CDC42EP2/KIT/WASHC1	4	BP
GO:0007045	cell-substrate adherens junction assembly	9/533	81/17910	0.000665682	0.152277	0.145575	SORBS1/CORO2B/CORO1C/AJUBA/ROCK2/IQGAP1/ITGA2/SMAD3/PEAK1	9	BP
GO:0048041	focal adhesion assembly	9/533	81/17910	0.000665682	0.152277	0.145575	SORBS1/CORO2B/CORO1C/AJUBA/ROCK2/IQGAP1/ITGA2/SMAD3/PEAK1	9	BP
GO:0034330	cell junction organization	19/533	277/17910	0.000667451	0.152277	0.145575	CDH3/PKN2/COL17A1/TGFB2/SORBS1/CORO2B/CNTNAP1/CORO1C/AJUBA/ROCK2/APC/IQGAP1/HIPK1/ITGA2/MICALL2/SMAD3/PEAK1/KRT5/CTNND1	19	BP
GO:0034332	adherens junction organization	12/533	134/17910	0.000668114	0.152277	0.145575	CDH3/SORBS1/CORO2B/CORO1C/AJUBA/ROCK2/IQGAP1/HIPK1/ITGA2/SMAD3/PEAK1/CTNND1	12	BP
GO:0031589	cell-substrate adhesion	21/533	322/17910	0.000687161	0.152277	0.145575	VAMP3/COL17A1/FBLN1/FAT2/SORBS1/JAK2/CORO2B/CORO1C/GBP1/AJUBA/ROCK2/EMILIN1/IQGAP1/MUC4/RASA1/ITGA2/MICALL2/SMAD3/PEAK1/CIB1/NF1	21	BP
GO:0034329	cell junction assembly	16/533	214/17910	0.000698189	0.152277	0.145575	PKN2/COL17A1/SORBS1/CORO2B/CNTNAP1/CORO1C/AJUBA/ROCK2/APC/IQGAP1/HIPK1/ITGA2/MICALL2/SMAD3/PEAK1/KRT5	16	BP
GO:0051336	regulation of hydrolase activity	54/533	1160/17910	0.000726843	0.152277	0.145575	WNK1/TNK2/KDM5A/FBLN1/MEF2C/DOCK9/TGFB2/TBC1D2/JAK2/LMF1/CDK5RAP3/CRYAB/ELMOD1/CORO1C/PPP1R7/LEPR/FKBP15/AJUBA/ARHGEF16/ACAP3/AGAP3/VAV3/ROCK2/ARHGAP20/CASP1/ARHGAP24/NEIL1/IQGAP1/RASA1/GSN/CDC42EP2/PPARGC1B/CD109/KIT/CHTOP/ITGA2/GAPVD1/RAG1/MARF1/SMAD3/P2RY12/SERPINB9/RPS6KA3/RABEP2/FGD6/CHM/LRRK2/SPOCK3/NF1/ARHGEF12/TPM2/PLN/FIS1/NTF4	54	BP
GO:0009101	glycoprotein biosynthetic process	20/533	302/17910	0.00075621	0.152277	0.145575	LMF1/LFNG/SLC35D1/CHST3/CHPF/NECAB3/TMTC1/DPM2/NPC1/MUC4/KRTCAP2/MVD/TET2/FUT10/ABO/GCNT4/DPM3/MCFD2/TMEM106A/BMPR2	20	BP
GO:0031268	pseudopodium organization	4/533	15/17910	0.000815093	0.152277	0.145575	APC/CDC42EP2/KIT/WASHC1	4	BP
GO:0019530	taurine metabolic process	3/533	7/17910	0.000838838	0.152277	0.145575	STAT5A/CSAD/STAT5B	3	BP
GO:0019694	alkanesulfonate metabolic process	3/533	7/17910	0.000838838	0.152277	0.145575	STAT5A/CSAD/STAT5B	3	BP
GO:0035234	ectopic germ cell programmed cell death	3/533	7/17910	0.000838838	0.152277	0.145575	KITLG/KIT/PRKDC	3	BP
GO:1902083	negative regulation of peptidyl-cysteine S-nitrosylation	3/533	7/17910	0.000838838	0.152277	0.145575	SNTA1/OXR1/DMD	3	BP
GO:0043292	contractile fiber	14/552	209/18675	0.00381663	0.165261	0.152529	PPP1R12B/CRYAB/CORO1C/SPTBN1/LDB3/CALD1/PALLD/SQSTM1/SYNC/CFL2/SYNPO2/SLC8A1/TPM2/DMD	14	CC
GO:0005924	cell-substrate adherens junction	22/552	399/18675	0.00397496	0.165261	0.152529	TNC/SORBS1/JAK2/CORO2B/CORO1C/RND3/PALLD/AJUBA/CIB2/ARHGAP24/IQGAP1/ARMC5/LPP/MSN/GSN/JAK1/ITGA2/KLF11/BSG/SYNPO2/RPL38/PEAK1	22	CC
GO:0030018	Z disc	9/552	106/18675	0.00418381	0.165261	0.152529	PPP1R12B/CRYAB/LDB3/PALLD/SYNC/CFL2/SYNPO2/SLC8A1/DMD	9	CC
GO:0044853	plasma membrane raft	9/552	106/18675	0.00418381	0.165261	0.152529	JAK2/CORO1C/TRPC4/LRP4/IRS1/P2RY12/MAL/LRRK2/BMPR2	9	CC
GO:0001726	ruffle	12/552	168/18675	0.00430105	0.165261	0.152529	PLEKHA1/CORO1C/PALLD/APC/IQGAP1/RASA1/PSD2/GSN/MTSS1/FGD6/CIB1/MYO5A	12	CC
GO:0005768	endosome	39/552	852/18675	0.00467041	0.165261	0.152529	HFE/AP2S1/VAMP3/TNK2/ITCH/JAK2/GGA1/TOM1/STS/CCDC22/RND2/CORO1C/CHMP3/FKBP15/RAB17/CHMP1A/SYT11/AP4B1/KIDINS220/STAM/TJAP1/NPC1/GPR161/GPR107/GPR61/CD1C/SQSTM1/JAK1/MICALL2/GAPVD1/RABEP2/WASHC1/RAB11B/ANKFY1/LRRK2/MIB2/MYO5A/RASSF9/GIGYF2	39	CC
GO:0044449	contractile fiber part	13/552	192/18675	0.00476158	0.165261	0.152529	PPP1R12B/CRYAB/CORO1C/SPTBN1/LDB3/PALLD/SQSTM1/SYNC/CFL2/SYNPO2/SLC8A1/TPM2/DMD	13	CC
GO:0016013	syntrophin complex	2/552	4/18675	0.00502968	0.165261	0.152529	SNTA1/DMD	2	CC
GO:0030478	actin cap	2/552	4/18675	0.00502968	0.165261	0.152529	CALD1/GSN	2	CC
GO:0012505	endomembrane system	150/552	4213/18675	0.00561	0.169506	0.156447	CYP51A1/HFE/TNC/AP2S1/VAMP3/COL23A1/CAMK2B/TNK2/COL17A1/REEP1/MYDGF/FMO4/KLHL20/AMPH/ITCH/OPRK1/FAT2/DOCK9/GNPTG/TGFB2/ADA2/AAAS/JAK2/GGA1/CYP2D6/TOM1/HM13/STS/CHRDL1/CCDC22/LMF1/SLC1A6/TFPT/COPE/FKBP8/LFNG/OGN/RND2/DHRS7B/CRYAB/CORO1C/COL9A1/ST3GAL5/CHMP3/RND3/SLC35D1/PRDM2/GBP1/FAAH/SLC35A3/FKBP15/ATL2/NAA60/CHST3/CHPF/RAB17/NECAB3/AJUBA/TRPM4/CHMP1A/SYT11/AP3B1/PEMT/TMTC1/AP4B1/KIDINS220/SLC37…	150	CC
GO:0005654	nucleoplasm	125/552	3427/18675	0.00565019	0.169506	0.156447	RBM5/REV3L/AKAP8L/ERCC1/ISL1/BOD1L1/PNKP/CAMK2B/PKN2/IDH3G/RORA/FAM50A/KDM5A/KLHL20/XAB2/PPP1R12B/ITCH/MEF2C/PGR/KAT6A/MECOM/OSGEP/AAAS/JAK2/GGA1/TFIP11/EP300/TRMU/PAK5/CCDC22/SGCG/TRPS1/SNAPC2/TFPT/COPE/BRAT1/PLEKHA1/CRYAB/ELMOD1/PRRX1/GON4L/ETV3/ARID1A/STK11/EXOSC8/NECAB1/HIF3A/MRPS26/STAT5A/INTS11/HOXD10/TRPM4/RBM39/MUTYH/KMT5C/ARGLU1/APC/SRPK2/PRDM5/BMP2K/SMARCC2/C12orf10/NEIL1/ARMC5/PELP1/CT…	125	CC
GO:0048820	hair follicle maturation	4/533	16/17910	0.00106139	0.180634	0.172685	CDH3/TGFB2/NF1/MYO5A	4	BP
GO:0060413	atrial septum morphogenesis	4/533	16/17910	0.00106139	0.180634	0.172685	ISL1/TGFB2/ACVR1/BMPR2	4	BP
GO:0030864	cortical actin cytoskeleton	6/552	57/18675	0.00657122	0.188922	0.174368	HFE/SPTBN1/CALD1/CIB2/GSN/SPTAN1	6	CC
GO:0031674	I band	9/552	116/18675	0.00750886	0.195112	0.18008	PPP1R12B/CRYAB/LDB3/PALLD/SYNC/CFL2/SYNPO2/SLC8A1/DMD	9	CC
GO:0030054	cell junction	52/552	1247/18675	0.00763033	0.195112	0.18008	TNC/VAMP3/CAMK2B/TNK2/PKN2/COL17A1/AMPH/FAT2/TBC1D2/SORBS1/JAK2/SNTA1/CORO2B/CLDN15/CNTNAP1/CORO1C/RND3/RIMS3/MPST/PALLD/AJUBA/SYT11/TRPC4/APC/CIB2/TJAP1/ARHGAP24/IQGAP1/ARMC5/LPP/MSN/GSN/KIT/JAK1/FAAP20/ITGA2/MICALL2/ATCAY/KLF11/BSG/SYNPO2/RPL38/PEAK1/ATP2A2/SLC8A1/RAB11B/KLHL17/LRRK2/CTNND1/DMD/BMPR2/GABBR1	52	CC
GO:0005925	focal adhesion	21/552	397/18675	0.0076348	0.195112	0.18008	TNC/SORBS1/JAK2/CORO2B/CORO1C/RND3/PALLD/AJUBA/ARHGAP24/IQGAP1/ARMC5/LPP/MSN/GSN/JAK1/ITGA2/KLF11/BSG/SYNPO2/RPL38/PEAK1	21	CC
GO:0030124	AP-4 adaptor complex	2/552	5/18675	0.008219	0.20254	0.186936	AP4B1/TEPSIN	2	CC
GO:0031346	positive regulation of cell projection organization	22/533	362/17910	0.00130346	0.204229	0.195241	CAMK2B/CROCC/NTN1/EP300/RND2/CORO1C/SEMA5A/WRAP73/STK11/KIDINS220/APC/DDX56/PARP6/IQGAP1/MIEN1/CDC42EP2/KIT/ITGA2/P2RY12/ZNF804A/WASHC1/BMPR2	22	BP
GO:0032906	transforming growth factor beta2 production	3/533	8/17910	0.00131252	0.204229	0.195241	CDH3/TGFB2/SMAD3	3	BP
GO:0032909	regulation of transforming growth factor beta2 production	3/533	8/17910	0.00131252	0.204229	0.195241	CDH3/TGFB2/SMAD3	3	BP
GO:0005901	caveola	7/552	79/18675	0.00878791	0.209092	0.192983	JAK2/CORO1C/TRPC4/IRS1/P2RY12/LRRK2/BMPR2	7	CC
GO:0071495	cellular response to endogenous stimulus	58/533	1305/17910	0.00139677	0.211301	0.202001	GCLC/HFE/ISL1/TNC/RORA/TGFBR3/MEF2C/PGR/TGFB2/SORBS1/JAK2/EP300/CHRDL1/ETV2/FKBP8/FBXL15/ACVR1/LEPR/ARID1A/STK11/STAT5A/MAS1/TRPM4/KIDINS220/ROCK2/LRP4/APC/CIB2/EMILIN1/IQGAP1/NPC1/MSN/PPARGC1B/CD109/KIT/UBR1/NR2F6/ITGA2/SMAD3/PTGDR/HNRNPH1/IRS1/P2RY12/TADA3/KLF11/MUS81/STAT5B/NR2F1/ZNF366/SLC8A1/CIB1/LRRK2/MYO5A/BMPR2/FIS1/CASTOR1/BGLAP/PRKDC	58	BP
GO:0010256	endomembrane system organization	22/533	365/17910	0.00144753	0.21306	0.203683	AKAP8L/REEP1/TGFB2/CORO1C/SPTBN1/CHMP3/ATL2/CHMP1A/SYT11/BLOC1S1/STAM/TJAP1/CASQ1/LYST/GSN/SQSTM1/PACSIN3/MTSS1/TRAPPC12/ATP2A2/TMED9/LRRK2	22	BP
GO:0120025	plasma membrane bounded cell projection	72/552	1854/18675	0.00974019	0.217097	0.200371	ADAM22/KITLG/VAMP3/CROCC/PKN2/EVC/KLHL20/MOK/OPRK1/TGFB2/NUBP2/IFT27/PLEKHA1/CNTNAP1/CRYAB/CORO1C/NPHP3/SPTBN1/WRAP73/IFT43/LDB3/RAB17/MPST/OPN1SW/PALLD/AJUBA/ACAP3/SYT11/AP3B1/PEMT/GSTM3/LRP4/DAGLA/APC/BLOC1S1/CIB2/IQGAP1/SYTL1/GPR161/RASA1/PSD2/MSN/GNRH1/GSN/CFAP70/SQSTM1/PRSS12/ITGA2/MICALL2/ATCAY/P2RY12/ZNF804A/MTSS1/MCC/ATP2A2/TBC1D10C/RABEP2/FGD6/WASHC1/SLC8A1/CIB1/CDK10/LRRK2/NF1/MYO5A/SPG…	72	CC
GO:0030863	cortical cytoskeleton	7/552	81/18675	0.0100269	0.217097	0.200371	HFE/SPTBN1/CALD1/TRPC4/CIB2/GSN/SPTAN1	7	CC
GO:0045178	basal part of cell	5/552	45/18675	0.010219	0.217097	0.200371	HFE/KCNQ4/ITGA2/P2RY12/BMPR2	5	CC
GO:0044459	plasma membrane part	86/552	2283/18675	0.0103829	0.217097	0.200371	ADAM22/HFE/AP2S1/VAMP3/LY75/TNK2/PKN2/COL17A1/TGFBR3/TRHDE/EVC/AMPH/OPRK1/EFNB1/SORBS1/JAK2/SNTA1/SLC25A14/SLC1A6/SLC1A5/CLDN15/PLEKHA1/CNTNAP1/CRYAB/CORO1C/ACVR1/SPTBN1/ST3GAL5/LEPR/KCNQ4/AKR1A1/SLC16A7/RAB17/OPN1SW/MAS1/TRPM4/ANO1/IL13RA1/SYT11/PEMT/TRPC4/KLRD1/LRP4/DAGLA/APC/EMILIN1/LMBR1L/IQGAP1/NPC1/MIEN1/SYTL1/GPR161/CASQ1/MUC4/PSD2/MSN/SLC16A2/MIGA2/KCNS2/KIT/KCNJ15/CD1C/PLB1/ITGA2/LRFN5/I…	86	CC
GO:0007155	cell adhesion	59/533	1338/17910	0.00152628	0.218741	0.209114	ADAM22/HFE/TNC/KITLG/VAMP3/WNK1/CDH3/PKN2/NTN1/COL17A1/FBLN1/ITCH/FAT2/EFNB1/TGFB2/SORBS1/JAK2/CORO2B/CLDN15/CNTNAP1/CORO1C/SEMA5A/ACVR1/RND3/GBP1/AJUBA/AP3B1/VAV3/ROCK2/APC/EMILIN1/IQGAP1/LPP/MUC4/RASA1/MSN/GNRH1/GSN/KIT/ITGA2/MICALL2/FAT3/LRFN5/RAG1/SMAD3/P2RY12/PCDH7/MTSS1/PEAK1/STAT5B/ATP2A2/CIB1/NF1/CTNND1/CLIC1/PCDHGC3/BGLAP/PCDHGB2/PCDHGB7	59	BP
GO:0009100	glycoprotein metabolic process	22/533	369/17910	0.00166067	0.231898	0.221692	LMF1/LFNG/SLC35D1/CHST3/CHPF/NECAB3/TMTC1/UGGT1/DPM2/NPC1/MUC4/KRTCAP2/MVD/TET2/FUT10/ABO/GCNT4/DPM3/MCFD2/TMEM106A/SPOCK3/BMPR2	22	BP
GO:0022610	biological adhesion	59/533	1345/17910	0.00172139	0.234368	0.224053	ADAM22/HFE/TNC/KITLG/VAMP3/WNK1/CDH3/PKN2/NTN1/COL17A1/FBLN1/ITCH/FAT2/EFNB1/TGFB2/SORBS1/JAK2/CORO2B/CLDN15/CNTNAP1/CORO1C/SEMA5A/ACVR1/RND3/GBP1/AJUBA/AP3B1/VAV3/ROCK2/APC/EMILIN1/IQGAP1/LPP/MUC4/RASA1/MSN/GNRH1/GSN/KIT/ITGA2/MICALL2/FAT3/LRFN5/RAG1/SMAD3/P2RY12/PCDH7/MTSS1/PEAK1/STAT5B/ATP2A2/CIB1/NF1/CTNND1/CLIC1/PCDHGC3/BGLAP/PCDHGB2/PCDHGB7	59	BP
GO:0017151	DEAD/H-box RNA helicase binding	3/542	8/16967	0.00161004	0.235066	0.226818	AKAP8L/ETV3/SMAD3	3	MF
GO:0051371	muscle alpha-actinin binding	3/542	8/16967	0.00161004	0.235066	0.226818	LDB3/PALLD/SYNPO2	3	MF
GO:0005096	GTPase activator activity	15/542	203/16967	0.00226869	0.238193	0.229836	TBC1D2/ELMOD1/ACAP3/AGAP3/VAV3/ARHGAP24/IQGAP1/RASA1/CDC42EP2/GAPVD1/RABEP2/CHM/LRRK2/NF1/ARHGEF12	15	MF
GO:0016783	sulfurtransferase activity	3/542	9/16967	0.00235797	0.238193	0.229836	TRMU/MPST/TSTD1	3	MF
GO:0031267	small GTPase binding	21/542	333/16967	0.00247298	0.238193	0.229836	PKN2/GGA1/CORO1C/ARHGEF16/VAV3/ROCK2/ARHGEF39/IQGAP1/SYTL1/RGL1/CDC42EP2/MICALL2/DENND2C/FGD6/CIB1/ANKFY1/CHM/LRRK2/ARHGEF12/MYO5A/DENND6B	21	MF
GO:0004449	isocitrate dehydrogenase (NAD+) activity	2/542	3/16967	0.00299101	0.238193	0.229836	IDH3G/IDH3A	2	MF
GO:0004582	dolichyl-phosphate beta-D-mannosyltransferase activity	2/542	3/16967	0.00299101	0.238193	0.229836	DPM2/DPM3	2	MF
GO:0042383	sarcolemma	9/552	125/18675	0.0119567	0.23831	0.219951	CORO1C/PEMT/CIB2/CASQ1/SYNC/BSG/SLC8A1/CIB1/DMD	9	CC
GO:0044214	spanning component of plasma membrane	2/552	6/18675	0.0120882	0.23831	0.219951	TRPM4/BMPR2	2	CC
GO:0038113	interleukin-9-mediated signaling pathway	3/533	9/17910	0.00192541	0.238456	0.227961	STAT5A/JAK1/STAT5B	3	BP
GO:0071355	cellular response to interleukin-9	3/533	9/17910	0.00192541	0.238456	0.227961	STAT5A/JAK1/STAT5B	3	BP
GO:2000169	regulation of peptidyl-cysteine S-nitrosylation	3/533	9/17910	0.00192541	0.238456	0.227961	SNTA1/OXR1/DMD	3	BP
GO:0007160	cell-matrix adhesion	15/533	214/17910	0.00192657	0.238456	0.227961	COL17A1/SORBS1/CORO2B/CORO1C/AJUBA/ROCK2/EMILIN1/IQGAP1/MUC4/RASA1/ITGA2/SMAD3/PEAK1/CIB1/NF1	15	BP
GO:0007626	locomotory behavior	14/533	194/17910	0.00205633	0.248862	0.237909	ADAM22/OPRK1/RASD2/PAK5/HOXD10/C12orf10/NPC1/OXR1/GPR37/MTA1/LRRK2/MYO5A/GIGYF2/NTF4	14	BP

## Sheet: Table S4_b
ID	Description	GeneRatio	BgRatio	pvalue	p.adjust	qvalue	geneID	Count	one_type	two_type
hsa04360	Axon guidance	12/228	181/7914	0.00597675	0.543942	0.54372	CAMK2B/NTN1/EFNB1/PAK5/SEMA5A/TRPC4/ROCK2/SEMA6D/RASA1/CFL2/ARHGEF12/BMPR2	12	Organismal Systems	Development and regeneration
hsa05414	Dilated cardiomyopathy (DCM)	8/228	96/7914	0.00630645	0.543942	0.54372	TGFB2/SGCG/ITGA2/ATP2A2/SLC8A1/TPM2/PLN/DMD	8	Human Diseases	Cardiovascular disease
hsa00440	Phosphonate and phosphinate metabolism	2/228	6/7914	0.0114824	0.543942	0.54372	PCYT1A/PCYT2	2	Metabolism	Metabolism of other amino acids
hsa01210	2-Oxocarboxylic acid metabolism	3/228	18/7914	0.0139846	0.543942	0.54372	IDH3G/IDH3A/ACY1	3	Metabolism	Global and overview maps
hsa05410	Hypertrophic cardiomyopathy (HCM)	7/228	90/7914	0.0148299	0.543942	0.54372	TGFB2/SGCG/ITGA2/ATP2A2/SLC8A1/TPM2/DMD	7	Human Diseases	Cardiovascular disease
hsa04350	TGF-beta signaling pathway	7/228	94/7914	0.0184603	0.543942	0.54372	TGFB2/EP300/ACVR1/SMAD3/RPS6KB2/THSD4/BMPR2	7	Environmental Information Processing	Signal transduction
hsa04217	Necroptosis	10/228	162/7914	0.0184655	0.543942	0.54372	CAMK2B/JAK2/CHMP3/TNFAIP3/STAT5A/CHMP1A/CASP1/SQSTM1/JAK1/STAT5B	10	Cellular Processes	Cell growth and death
hsa04810	Regulation of actin cytoskeleton	12/228	213/7914	0.0200241	0.543942	0.54372	PPP1R12B/PAK5/VAV3/ROCK2/APC/IQGAP1/MSN/GSN/PIP4K2A/ITGA2/CFL2/ARHGEF12	12	Cellular Processes	Cell motility
hsa04122	Sulfur relay system	2/228	8/7914	0.0206338	0.543942	0.54372	MPST/CTU2	2	Genetic Information Processing	Folding, sorting and degradation
hsa00480	Glutathione metabolism	5/228	56/7914	0.022031	0.543942	0.54372	GCLC/GSS/SMS/GSTM3/GSTM4	5	Metabolism	Metabolism of other amino acids
hsa04144	Endocytosis	13/228	243/7914	0.0231913	0.543942	0.54372	AP2S1/AMPH/ITCH/CHMP3/CHMP1A/ACAP3/AGAP3/STAM/PSD2/SMAD3/WIPF2/WASHC1/RAB11B	13	Cellular Processes	Transport and catabolism
hsa05205	Proteoglycans in cancer	11/228	204/7914	0.0335294	0.720881	0.720587	CAMK2B/PPP1R12B/TGFB2/HOXD10/VAV3/ROCK2/IQGAP1/MSN/ITGA2/RPS6KB2/ARHGEF12	11	Human Diseases	Cancer: overview
hsa04550	Signaling pathways regulating pluripotency of stem cells	8/228	140/7914	0.0489295	0.91735	0.916976	ISL1/KAT6A/JAK2/ACVR1/APC/JAK1/SMAD3/BMPR2	8	Cellular Processes	Cellular community - eukaryotes

## Sheet: Table S5
1000 similar genes of RP11-468E2.5
ENSG00000186166
ENSG00000228315
ENSG00000104859
ENSG00000139636
ENSG00000272752
ENSG00000221978
ENSG00000271895
ENSG00000260751
ENSG00000173531
ENSG00000102125
ENSG00000173209
ENSG00000104957
ENSG00000214021
ENSG00000246922
ENSG00000165792
ENSG00000228486
ENSG00000279861
ENSG00000204305
ENSG00000079134
ENSG00000258890
ENSG00000280239
ENSG00000263272
ENSG00000198089
ENSG00000280077
ENSG00000007392
ENSG00000004534
ENSG00000100918
ENSG00000240053
ENSG00000164406
ENSG00000152117
ENSG00000235016
ENSG00000157306
ENSG00000272333
ENSG00000168010
ENSG00000172932
ENSG00000167807
ENSG00000273000
ENSG00000160072
ENSG00000148399
ENSG00000244151
ENSG00000197989
ENSG00000187066
ENSG00000273154
ENSG00000167615
ENSG00000240731
ENSG00000117360
ENSG00000260005
ENSG00000167978
ENSG00000197774
ENSG00000075826
ENSG00000257354
ENSG00000275180
ENSG00000133247
ENSG00000234585
ENSG00000184465
ENSG00000005379
ENSG00000120458
ENSG00000140398
ENSG00000182685
ENSG00000244119
ENSG00000238105
ENSG00000205560
ENSG00000272589
ENSG00000267281
ENSG00000138834
ENSG00000121716
ENSG00000100197
ENSG00000272807
ENSG00000277476
ENSG00000264608
ENSG00000258472
ENSG00000213599
ENSG00000170049
ENSG00000163516
ENSG00000274925
ENSG00000225855
ENSG00000272153
ENSG00000204149
ENSG00000128159
ENSG00000183426
ENSG00000261663
ENSG00000139631
ENSG00000263126
ENSG00000274460
ENSG00000226706
ENSG00000223705
ENSG00000188206
ENSG00000206417
ENSG00000179304
ENSG00000169231
ENSG00000258727
ENSG00000171163
ENSG00000264538
ENSG00000146067
ENSG00000160796
ENSG00000261326
ENSG00000169246
ENSG00000277744
ENSG00000177595
ENSG00000263345
ENSG00000161996
ENSG00000172732
ENSG00000105397
ENSG00000261067
ENSG00000254461
ENSG00000262903
ENSG00000261556
ENSG00000220201
ENSG00000250067
ENSG00000148341
ENSG00000256028
ENSG00000131591
ENSG00000185485
ENSG00000273137
ENSG00000143224
ENSG00000235706
ENSG00000058453
ENSG00000267834
ENSG00000108773
ENSG00000059588
ENSG00000254995
ENSG00000140400
ENSG00000147174
ENSG00000259972
ENSG00000263990
ENSG00000270426
ENSG00000265298
ENSG00000268947
ENSG00000215252
ENSG00000167302
ENSG00000120049
ENSG00000101104
ENSG00000100068
ENSG00000135407
ENSG00000258388
ENSG00000236017
ENSG00000224660
ENSG00000182484
ENSG00000205702
ENSG00000162572
ENSG00000198563
ENSG00000228393
ENSG00000215769
ENSG00000266714
ENSG00000272669
ENSG00000133624
ENSG00000158773
ENSG00000230415
ENSG00000232931
ENSG00000273373
ENSG00000113108
ENSG00000169203
ENSG00000117616
ENSG00000271993
ENSG00000177106
ENSG00000184206
ENSG00000215440
ENSG00000260280
ENSG00000243716
ENSG00000225828
ENSG00000104852
ENSG00000270189
ENSG00000102901
ENSG00000261052
ENSG00000011243
ENSG00000257621
ENSG00000271327
ENSG00000003756
ENSG00000269352
ENSG00000158062
ENSG00000186301
ENSG00000241404
ENSG00000100726
ENSG00000245149
ENSG00000125450
ENSG00000254413
ENSG00000245970
ENSG00000064607
ENSG00000197978
ENSG00000224934
ENSG00000280332
ENSG00000257596
ENSG00000172613
ENSG00000132680
ENSG00000243696
ENSG00000087087
ENSG00000258674
ENSG00000279330
ENSG00000104907
ENSG00000177943
ENSG00000267838
ENSG00000182173
ENSG00000051009
ENSG00000257524
ENSG00000272141
ENSG00000252690
ENSG00000197119
ENSG00000076928
ENSG00000279789
ENSG00000197536
ENSG00000267896
ENSG00000280399
ENSG00000263235
ENSG00000179532
ENSG00000106133
ENSG00000273402
ENSG00000188599
ENSG00000158815
ENSG00000227543
ENSG00000259865
ENSG00000004777
ENSG00000178338
ENSG00000272733
ENSG00000271941
ENSG00000273723
ENSG00000162231
ENSG00000181097
ENSG00000184163
ENSG00000132793
ENSG00000213139
ENSG00000261971
ENSG00000189269
ENSG00000212694
ENSG00000260565
ENSG00000272374
ENSG00000227782
ENSG00000263020
ENSG00000163354
ENSG00000273449
ENSG00000269894
ENSG00000075292
ENSG00000187531
ENSG00000272455
ENSG00000168026
ENSG00000270055
ENSG00000168096
ENSG00000235351
ENSG00000102878
ENSG00000166762
ENSG00000100288
ENSG00000254676
ENSG00000134884
ENSG00000142102
ENSG00000187775
ENSG00000267342
ENSG00000185158
ENSG00000261505
ENSG00000185522
ENSG00000273759
ENSG00000262877
ENSG00000243708
ENSG00000279342
ENSG00000279245
ENSG00000272681
ENSG00000223959
ENSG00000270012
ENSG00000276570
ENSG00000026036
ENSG00000232710
ENSG00000186715
ENSG00000278867
ENSG00000280328
ENSG00000267980
ENSG00000267244
ENSG00000241769
ENSG00000140521
ENSG00000185596
ENSG00000272994
ENSG00000213903
ENSG00000177084
ENSG00000172890
ENSG00000244560
ENSG00000226332
ENSG00000270195
ENSG00000266896
ENSG00000236015
ENSG00000270147
ENSG00000116560
ENSG00000212123
ENSG00000132323
ENSG00000271997
ENSG00000281026
ENSG00000089280
ENSG00000124602
ENSG00000148308
ENSG00000197530
ENSG00000279182
ENSG00000213347
ENSG00000258297
ENSG00000279738
ENSG00000236498
ENSG00000281207
ENSG00000108474
ENSG00000244701
ENSG00000130684
ENSG00000100813
ENSG00000132781
ENSG00000274808
ENSG00000272871
ENSG00000140983
ENSG00000277218
ENSG00000279518
ENSG00000281404
ENSG00000013441
ENSG00000022976
ENSG00000141994
ENSG00000267355
ENSG00000261584
ENSG00000180902
ENSG00000196912
ENSG00000261490
ENSG00000204410
ENSG00000132780
ENSG00000260735
ENSG00000260179
ENSG00000107672
ENSG00000008128
ENSG00000275936
ENSG00000234290
ENSG00000272677
ENSG00000184441
ENSG00000232850
ENSG00000176054
ENSG00000255152
ENSG00000184381
ENSG00000276488
ENSG00000096093
ENSG00000240219
ENSG00000277299
ENSG00000129749
ENSG00000233024
ENSG00000259529
ENSG00000268945
ENSG00000277715
ENSG00000262333
ENSG00000133858
ENSG00000100416
ENSG00000127957
ENSG00000228727
ENSG00000275807
ENSG00000250506
ENSG00000141258
ENSG00000215126
ENSG00000243368
ENSG00000167766
ENSG00000280007
ENSG00000228242
ENSG00000279696
ENSG00000279926
ENSG00000260942
ENSG00000203896
ENSG00000276564
ENSG00000267940
ENSG00000250397
ENSG00000279529
ENSG00000271533
ENSG00000271553
ENSG00000239665
ENSG00000204946
ENSG00000256433
ENSG00000242086
ENSG00000154832
ENSG00000234353
ENSG00000240288
ENSG00000178188
ENSG00000185513
ENSG00000244945
ENSG00000244165
ENSG00000100483
ENSG00000255182
ENSG00000272645
ENSG00000179698
ENSG00000278876
ENSG00000272849
ENSG00000131584
ENSG00000213658
ENSG00000183889
ENSG00000264112
ENSG00000197976
ENSG00000256950
ENSG00000100429
ENSG00000185246
ENSG00000275888
ENSG00000236871
ENSG00000176248
ENSG00000148343
ENSG00000271576
ENSG00000255717
ENSG00000074582
ENSG00000088448
ENSG00000260261
ENSG00000178809
ENSG00000135473
ENSG00000227896
ENSG00000277007
ENSG00000278784
ENSG00000218631
ENSG00000196295
ENSG00000279457
ENSG00000101391
ENSG00000169045
ENSG00000153291
ENSG00000108651
ENSG00000144214
ENSG00000269318
ENSG00000233892
ENSG00000176444
ENSG00000156858
ENSG00000240399
ENSG00000245849
ENSG00000146830
ENSG00000100038
ENSG00000141086
ENSG00000160323
ENSG00000215788
ENSG00000175455
ENSG00000260368
ENSG00000264548
ENSG00000275542
ENSG00000130023
ENSG00000169660
ENSG00000173137
ENSG00000267707
ENSG00000278668
ENSG00000134815
ENSG00000197816
ENSG00000255031
ENSG00000268030
ENSG00000166343
ENSG00000147437
ENSG00000265678
ENSG00000214733
ENSG00000258944
ENSG00000229180
ENSG00000198276
ENSG00000163482
ENSG00000262001
ENSG00000183281
ENSG00000226450
ENSG00000237017
ENSG00000174652
ENSG00000279382
ENSG00000099251
ENSG00000137343
ENSG00000275413
ENSG00000254855
ENSG00000275910
ENSG00000180089
ENSG00000213385
ENSG00000272084
ENSG00000178685
ENSG00000198520
ENSG00000075413
ENSG00000206573
ENSG00000264772
ENSG00000229950
ENSG00000230149
ENSG00000105705
ENSG00000273188
ENSG00000172650
ENSG00000132016
ENSG00000167702
ENSG00000214279
ENSG00000278224
ENSG00000277767
ENSG00000226396
ENSG00000125826
ENSG00000092094
ENSG00000258461
ENSG00000126790
ENSG00000071894
ENSG00000187961
ENSG00000132635
ENSG00000259515
ENSG00000226232
ENSG00000267387
ENSG00000187609
ENSG00000242294
ENSG00000092098
ENSG00000228302
ENSG00000266490
ENSG00000230606
ENSG00000227370
ENSG00000185864
ENSG00000182873
ENSG00000274751
ENSG00000227741
ENSG00000276550
ENSG00000204584
ENSG00000272953
ENSG00000260924
ENSG00000226696
ENSG00000133246
ENSG00000282458
ENSG00000260911
ENSG00000257511
ENSG00000271870
ENSG00000206530
ENSG00000262580
ENSG00000166432
ENSG00000265287
ENSG00000198590
ENSG00000196421
ENSG00000231443
ENSG00000102078
ENSG00000272821
ENSG00000223745
ENSG00000271151
ENSG00000060491
ENSG00000271259
ENSG00000215041
ENSG00000167525
ENSG00000115257
ENSG00000126456
ENSG00000241489
ENSG00000130948
ENSG00000271969
ENSG00000138658
ENSG00000280407
ENSG00000274512
ENSG00000268218
ENSG00000214465
ENSG00000272100
ENSG00000264577
ENSG00000273148
ENSG00000160953
ENSG00000261460
ENSG00000204172
ENSG00000181016
ENSG00000144589
ENSG00000254206
ENSG00000267096
ENSG00000160741
ENSG00000162526
ENSG00000251485
ENSG00000213542
ENSG00000121310
ENSG00000278112
ENSG00000149499
ENSG00000166682
ENSG00000198625
ENSG00000267121
ENSG00000182308
ENSG00000163728
ENSG00000169598
ENSG00000179406
ENSG00000238260
ENSG00000230454
ENSG00000260060
ENSG00000279758
ENSG00000123999
ENSG00000271971
ENSG00000183506
ENSG00000231731
ENSG00000273729
ENSG00000147996
ENSG00000124222
ENSG00000147162
ENSG00000161010
ENSG00000231113
ENSG00000047634
ENSG00000236144
ENSG00000269148
ENSG00000279278
ENSG00000236519
ENSG00000164344
ENSG00000267796
ENSG00000127054
ENSG00000256667
ENSG00000267344
ENSG00000279277
ENSG00000273432
ENSG00000270557
ENSG00000257086
ENSG00000167967
ENSG00000271698
ENSG00000250764
ENSG00000132017
ENSG00000280383
ENSG00000251432
ENSG00000270115
ENSG00000228444
ENSG00000260495
ENSG00000273036
ENSG00000257605
ENSG00000258839
ENSG00000272037
ENSG00000259407
ENSG00000188747
ENSG00000279452
ENSG00000140488
ENSG00000271382
ENSG00000272720
ENSG00000196118
ENSG00000272529
ENSG00000258302
ENSG00000224975
ENSG00000273151
ENSG00000167524
ENSG00000142330
ENSG00000256525
ENSG00000270419
ENSG00000272217
ENSG00000116580
ENSG00000279357
ENSG00000274272
ENSG00000128191
ENSG00000102886
ENSG00000280057
ENSG00000127586
ENSG00000061938
ENSG00000237015
ENSG00000226167
ENSG00000178252
ENSG00000230565
ENSG00000158286
ENSG00000269463
ENSG00000221995
ENSG00000213865
ENSG00000258559
ENSG00000266777
ENSG00000161547
ENSG00000135164
ENSG00000163806
ENSG00000232022
ENSG00000175309
ENSG00000248019
ENSG00000227518
ENSG00000279894
ENSG00000249115
ENSG00000225864
ENSG00000271032
ENSG00000205307
ENSG00000258365
ENSG00000155428
ENSG00000255284
ENSG00000161912
ENSG00000213443
ENSG00000182179
ENSG00000143793
ENSG00000196668
ENSG00000174171
ENSG00000132424
ENSG00000205790
ENSG00000267523
ENSG00000279425
ENSG00000241170
ENSG00000261884
ENSG00000259408
ENSG00000258593
ENSG00000113649
ENSG00000272578
ENSG00000115289
ENSG00000227495
ENSG00000106404
ENSG00000214826
ENSG00000242798
ENSG00000167393
ENSG00000196724
ENSG00000183423
ENSG00000253540
ENSG00000196123
ENSG00000240291
ENSG00000269915
ENSG00000279088
ENSG00000130813
ENSG00000142233
ENSG00000257818
ENSG00000095066
ENSG00000100836
ENSG00000239704
ENSG00000101199
ENSG00000108469
ENSG00000271200
ENSG00000267352
ENSG00000188878
ENSG00000125846
ENSG00000170092
ENSG00000093100
ENSG00000227232
ENSG00000272836
ENSG00000280157
ENSG00000120699
ENSG00000260808
ENSG00000264943
ENSG00000230289
ENSG00000273142
ENSG00000110455
ENSG00000231160
ENSG00000272512
ENSG00000273474
ENSG00000266086
ENSG00000182979
ENSG00000164050
ENSG00000221944
ENSG00000235027
ENSG00000270562
ENSG00000203392
ENSG00000155287
ENSG00000261159
ENSG00000157796
ENSG00000243230
ENSG00000108465
ENSG00000261187
ENSG00000136878
ENSG00000069493
ENSG00000204560
ENSG00000263072
ENSG00000279199
ENSG00000259562
ENSG00000272630
ENSG00000131051
ENSG00000130254
ENSG00000163660
ENSG00000279716
ENSG00000226849
ENSG00000160055
ENSG00000175265
ENSG00000243679
ENSG00000089820
ENSG00000005206
ENSG00000256690
ENSG00000162994
ENSG00000123136
ENSG00000236255
ENSG00000279520
ENSG00000248445
ENSG00000110844
ENSG00000099331
ENSG00000229127
ENSG00000261360
ENSG00000141577
ENSG00000188782
ENSG00000275437
ENSG00000158411
ENSG00000233122
ENSG00000280149
ENSG00000270060
ENSG00000213906
ENSG00000182378
ENSG00000172432
ENSG00000188282
ENSG00000114270
ENSG00000254165
ENSG00000166763
ENSG00000116819
ENSG00000260563
ENSG00000127415
ENSG00000256453
ENSG00000162032
ENSG00000234072
ENSG00000259081
ENSG00000275549
ENSG00000198837
ENSG00000168970
ENSG00000181404
ENSG00000131797
ENSG00000144134
ENSG00000273064
ENSG00000280212
ENSG00000225138
ENSG00000278959
ENSG00000173653
ENSG00000260051
ENSG00000167604
ENSG00000099949
ENSG00000182325
ENSG00000230537
ENSG00000251455
ENSG00000184786
ENSG00000254459
ENSG00000116883
ENSG00000279035
ENSG00000213780
ENSG00000273170
ENSG00000249476
ENSG00000226803
ENSG00000240591
ENSG00000099326
ENSG00000142675
ENSG00000099899
ENSG00000280198
ENSG00000260296
ENSG00000213983
ENSG00000269202
ENSG00000167968
ENSG00000251562
ENSG00000279569
ENSG00000229474
ENSG00000273007
ENSG00000122678
ENSG00000206149
ENSG00000272057
ENSG00000275056
ENSG00000061936
ENSG00000174842
ENSG00000273424
ENSG00000148384
ENSG00000273066
ENSG00000244055
ENSG00000276148
ENSG00000269680
ENSG00000282339
ENSG00000188163
ENSG00000280119
ENSG00000274020
ENSG00000140853
ENSG00000205890
ENSG00000274471
ENSG00000247373
ENSG00000263033
ENSG00000176919
ENSG00000250318
ENSG00000268230
ENSG00000279203
ENSG00000276250
ENSG00000114841
ENSG00000265690
ENSG00000137877
ENSG00000277511
ENSG00000258384
ENSG00000188779
ENSG00000105486
ENSG00000269399
ENSG00000129347
ENSG00000077463
ENSG00000275799
ENSG00000227388
ENSG00000278831
ENSG00000021488
ENSG00000268069
ENSG00000237441
ENSG00000178623
ENSG00000262410
ENSG00000263321
ENSG00000260645
ENSG00000113971
ENSG00000269439
ENSG00000280153
ENSG00000267769
ENSG00000248367
ENSG00000125482
ENSG00000120798
ENSG00000267150
ENSG00000156042
ENSG00000204677
ENSG00000206344
ENSG00000227253
ENSG00000259158
ENSG00000223374
ENSG00000196993
ENSG00000154263
ENSG00000146556
ENSG00000229372
ENSG00000275484
ENSG00000156097
ENSG00000162650
ENSG00000274227
ENSG00000268189
ENSG00000276957
ENSG00000105717
ENSG00000254419
ENSG00000223947
ENSG00000256116
ENSG00000234617
ENSG00000260773
ENSG00000276702
ENSG00000257509
ENSG00000175564
ENSG00000198064
ENSG00000266820
ENSG00000198556
ENSG00000213057
ENSG00000229719
ENSG00000163794
ENSG00000275966
ENSG00000184445
ENSG00000229036
ENSG00000116001
ENSG00000276718
ENSG00000162913
ENSG00000229178
ENSG00000105996
ENSG00000267199
ENSG00000175787
ENSG00000092929
ENSG00000234912
ENSG00000103168
ENSG00000055955
ENSG00000237977
ENSG00000235245
ENSG00000105298
ENSG00000161904
ENSG00000239382
ENSG00000280033
ENSG00000242615
ENSG00000272145
ENSG00000198198
ENSG00000272442
ENSG00000133612
ENSG00000163162
ENSG00000138050
ENSG00000185507
ENSG00000185189
ENSG00000223768
ENSG00000276255
ENSG00000227740
ENSG00000260589
ENSG00000224066
ENSG00000273399
ENSG00000205022
ENSG00000185842
ENSG00000239775
ENSG00000268350
ENSG00000110274
ENSG00000281538
ENSG00000119640
ENSG00000159147
ENSG00000213185
ENSG00000274943
ENSG00000273055
ENSG00000262246
ENSG00000235703
ENSG00000127364
ENSG00000233885
ENSG00000273183
ENSG00000071626
ENSG00000250571
ENSG00000205913
ENSG00000214650
ENSG00000158805
ENSG00000219410
ENSG00000141497
ENSG00000262484
ENSG00000259315
ENSG00000186919
ENSG00000166987
ENSG00000275371
ENSG00000131351
ENSG00000242866
ENSG00000271918
ENSG00000175634
ENSG00000228852
ENSG00000167280
ENSG00000260698
ENSG00000225313
ENSG00000266733
ENSG00000108848
ENSG00000184949
ENSG00000241014
ENSG00000228703
ENSG00000279488
ENSG00000174529
ENSG00000226648
ENSG00000262228
ENSG00000215417
ENSG00000262370
ENSG00000249635
ENSG00000234936
ENSG00000276259
ENSG00000277728
ENSG00000131652
ENSG00000279605
ENSG00000074266
ENSG00000231105
ENSG00000100083
ENSG00000273056
ENSG00000215022
ENSG00000226245
ENSG00000261136
ENSG00000160117
ENSG00000215481
ENSG00000272638
ENSG00000249947
ENSG00000144504
ENSG00000258811
ENSG00000231154
ENSG00000232186
ENSG00000269930
ENSG00000158106
ENSG00000271778
ENSG00000273747
ENSG00000269958
ENSG00000274259
ENSG00000272386
ENSG00000234420
ENSG00000110719
ENSG00000259780
ENSG00000171121
ENSG00000161265
ENSG00000162461
ENSG00000173914
ENSG00000182796
ENSG00000185684
ENSG00000165837
ENSG00000221829
ENSG00000270332
ENSG00000145040
ENSG00000188277
ENSG00000164306

## Sheet: Table S6_a
ID	Description	GeneRatio	BgRatio	pvalue	p.adjust	qvalue	geneID	Count	ONT
GO:0008380	RNA splicing	35/357	440/17910	3.32801e-12	1.2094e-08	1.2094e-08	CLASRP/THOC1/PRPF3/SRRM2/DDX39B/SNRNP70/AKAP8L/RBM5/SUGP2/KHDC4/SRRT/TSEN54/ZNF638/SFPQ/FUS/ACIN1/CLK1/AKAP17A/HNRNPH1/CLK2/SUGP1/CPSF1/CELF6/SRSF2/PABPN1/DHX16/RBM39/DDX39A/PRPF40B/SFSWAP/TIA1/CACTIN/LUC7L3/THOC6/U2AF1L4	35	BP
GO:0006397	mRNA processing	35/357	499/17910	1.11632e-10	2.02835e-07	2.02835e-07	CLASRP/THOC1/PRPF3/SRRM2/PABPC1L/DDX39B/SNRNP70/AKAP8L/RBM5/SUGP2/KHDC4/SRRT/TSEN54/SFPQ/FUS/ACIN1/CDK11A/AKAP17A/PAN2/HNRNPH1/SUGP1/CPSF1/CELF6/SRSF2/PABPN1/DHX16/RBM39/DDX39A/PRPF40B/GTF2H4/SFSWAP/TIA1/CACTIN/THOC6/U2AF1L4	35	BP
GO:0005654	nucleoplasm	119/389	3427/18675	2.48965e-09	7.46773e-07	7.27084e-07	CLASRP/CCNL2/METTL17/THOC1/KMT2B/ATG16L2/PRPF3/SRRM2/KMT5C/WDR27/NEIL1/NPIPA1/FAM193B/NPIPB3/PIDD1/MUS81/SH3GLB2/KAT2A/MAN2C1/TEPSIN/DDX39B/USF1/SNRNP70/CENPT/AKAP8L/RBM5/TELO2/SUGP2/RAD9A/SRRT/TRMT1/TSEN54/NXF1/ZNF638/HSF4/ARGLU1/POLE/SFPQ/ILKAP/FUS/GTF3C5/ACIN1/MUTYH/NASP/NSMCE4A/TRMU/CXXC1/L3MBTL1/AKAP17A/HDAC10/ANAPC2/HNRNPH1/UTP6/CLK2/PRR14/SUGP1/OSGEP/CPSF1/NPIPB4/IRF3/NPIPB11/CRTC2/MDM4/DF…	119	CC
GO:0016607	nuclear speck	29/389	386/18675	2.80215e-09	7.46773e-07	7.27084e-07	CCNL2/THOC1/PRPF3/SRRM2/TEPSIN/DDX39B/SNRNP70/AKAP8L/NXF1/ZNF638/HSF4/SFPQ/ACIN1/CXXC1/AKAP17A/CLK2/OSGEP/SRSF2/PNISR/PABPN1/RBM39/CCNL1/DDX39A/PRPF40B/GTF2H4/CACTIN/LUC7L3/THOC6/U2AF1L4	29	CC
GO:0044451	nucleoplasm part	47/389	1033/18675	3.99335e-07	7.09485e-05	6.90779e-05	CCNL2/THOC1/KMT2B/PRPF3/SRRM2/KAT2A/TEPSIN/DDX39B/USF1/SNRNP70/CENPT/AKAP8L/TELO2/SUGP2/NXF1/ZNF638/HSF4/SFPQ/ACIN1/NSMCE4A/CXXC1/AKAP17A/HDAC10/CLK2/OSGEP/CPSF1/OGT/GON4L/SRSF2/PNISR/PABPN1/RECQL5/MTA1/WDR19/RBM39/SAFB2/CCNL1/DDX39A/PRPF40B/GTF2H4/NR2C1/CACTIN/LUC7L3/THOC6/EED/U2AF1L4/FANCG	47	CC
GO:0016604	nuclear body	37/389	764/18675	1.7943e-06	0.000239091	0.000232787	CCNL2/THOC1/PRPF3/SRRM2/TEPSIN/DDX39B/SNRNP70/CENPT/AKAP8L/TELO2/SUGP2/NXF1/ZNF638/HSF4/SFPQ/ACIN1/NSMCE4A/CXXC1/AKAP17A/CLK2/OSGEP/GON4L/SRSF2/PNISR/PABPN1/WDR19/RBM39/SAFB2/CCNL1/DDX39A/PRPF40B/GTF2H4/NR2C1/CACTIN/LUC7L3/THOC6/U2AF1L4	37	CC
GO:0006396	RNA processing	53/357	1330/17910	9.70562e-07	0.00117567	0.00117567	CLASRP/THOC1/RBM6/SNHG12/PRPF3/SRRM2/PABPC1L/DDX39B/SNRNP70/AKAP8L/RBM5/SUGP2/KHDC4/SRRT/TRMT1/TSEN54/ZNF638/SFPQ/FUS/ACIN1/CLK1/DUS3L/CDK11A/ZFC3H1/AKAP17A/SNHG1/PAN2/CDK5RAP1/HNRNPH1/UTP6/CLK2/SUGP1/OSGEP/CPSF1/INTS11/CELF6/DGCR8/SRSF2/PABPN1/EXOSC8/DHX16/RBM39/CCNL1/DDX39A/PRPF40B/GTF2H4/TRMT2A/SFSWAP/TIA1/CACTIN/LUC7L3/THOC6/U2AF1L4	53	BP
GO:0000377	RNA splicing, via transesterification reactions with bulged adenosine as nucleophile	22/357	344/17910	1.70714e-06	0.00124075	0.00124075	PRPF3/SRRM2/DDX39B/SNRNP70/RBM5/KHDC4/SRRT/SFPQ/FUS/HNRNPH1/SUGP1/CPSF1/CELF6/SRSF2/PABPN1/DHX16/DDX39A/PRPF40B/SFSWAP/TIA1/CACTIN/U2AF1L4	22	BP
GO:0000398	mRNA splicing, via spliceosome	22/357	344/17910	1.70714e-06	0.00124075	0.00124075	PRPF3/SRRM2/DDX39B/SNRNP70/RBM5/KHDC4/SRRT/SFPQ/FUS/HNRNPH1/SUGP1/CPSF1/CELF6/SRSF2/PABPN1/DHX16/DDX39A/PRPF40B/SFSWAP/TIA1/CACTIN/U2AF1L4	22	BP
GO:0000375	RNA splicing, via transesterification reactions	22/357	348/17910	2.06416e-06	0.00125019	0.00125019	PRPF3/SRRM2/DDX39B/SNRNP70/RBM5/KHDC4/SRRT/SFPQ/FUS/HNRNPH1/SUGP1/CPSF1/CELF6/SRSF2/PABPN1/DHX16/DDX39A/PRPF40B/SFSWAP/TIA1/CACTIN/U2AF1L4	22	BP
GO:0016071	mRNA metabolic process	37/357	815/17910	2.7718e-06	0.00143896	0.00143896	CLASRP/THOC1/PRPF3/SRRM2/PABPC1L/DDX39B/SNRNP70/AKAP8L/RBM5/SUGP2/KHDC4/SRRT/TSEN54/SFPQ/FUS/ACIN1/CDK11A/AKAP17A/PAN2/HNRNPH1/DHX34/SUGP1/CPSF1/CELF6/SRSF2/PABPN1/EXOSC8/DHX16/RBM39/DDX39A/PRPF40B/GTF2H4/SFSWAP/TIA1/CACTIN/THOC6/U2AF1L4	37	BP
GO:0006974	cellular response to DNA damage stimulus	36/357	791/17910	3.60311e-06	0.00163671	0.00163671	THOC1/REC8/NEIL1/PIDD1/MUS81/DDX39B/RAD9A/POLG/POLE/SFPQ/FUS/MUTYH/NSMCE4A/CDK3/HDAC10/PARP10/IRF3/PWWP3A/MDM4/MRNIP/MC1R/POLG2/SPDYA/RECQL5/MTA1/CDK5RAP3/GTF2H4/POLM/LIG1/SIRT6/IRF7/CEP164/DONSON/ANKLE1/FANCG/PRIMPOL	36	BP
GO:0044428	nuclear part	136/389	4801/18675	2.69938e-05	0.00240405	0.00234066	CLASRP/CCNL2/METTL17/AGER/THOC1/REC8/KMT2B/ATG16L2/SNHG12/PRPF3/SRRM2/KMT5C/WDR27/NEIL1/NPIPA1/FAM156B/ZNF692/FAM193B/NPIPB3/PIDD1/MUS81/SH3GLB2/KAT2A/MAN2C1/TEPSIN/DDX39B/USF1/SNRNP70/CENPT/AKAP8L/RBM5/TELO2/NUP85/SUGP2/RAD9A/KHDC4/SRRT/TRMT1/TSEN54/NXF1/ZNF638/SIRT7/HSF4/ARGLU1/POLE/SFPQ/ILKAP/FUS/GTF3C5/MXD3/ACIN1/MUTYH/NASP/NSMCE4A/TRMU/CXXC1/L3MBTL1/LAT/AKAP17A/HDAC10/ANAPC2/SNHG1/HNRNPH1/UT…	136	CC
GO:0031981	nuclear lumen	128/389	4454/18675	2.70624e-05	0.00240405	0.00234066	CLASRP/CCNL2/METTL17/AGER/THOC1/REC8/KMT2B/ATG16L2/SNHG12/PRPF3/SRRM2/KMT5C/WDR27/NEIL1/NPIPA1/ZNF692/FAM193B/NPIPB3/PIDD1/MUS81/SH3GLB2/KAT2A/MAN2C1/TEPSIN/DDX39B/USF1/SNRNP70/CENPT/AKAP8L/RBM5/TELO2/SUGP2/RAD9A/SRRT/TRMT1/TSEN54/NXF1/ZNF638/SIRT7/HSF4/ARGLU1/POLE/SFPQ/ILKAP/FUS/GTF3C5/ACIN1/MUTYH/NASP/NSMCE4A/TRMU/CXXC1/L3MBTL1/AKAP17A/HDAC10/ANAPC2/SNHG1/HNRNPH1/UTP6/CLK2/PRR14/PARP10/SUGP1/OS…	128	CC
GO:0006406	mRNA export from nucleus	11/357	107/17910	9.5031e-06	0.00345343	0.00345343	THOC1/DDX39B/AKAP8L/NUP85/NXF1/CPSF1/SRSF2/PABPN1/DDX39A/THOC6/U2AF1L4	11	BP
GO:0071427	mRNA-containing ribonucleoprotein complex export from nucleus	11/357	107/17910	9.5031e-06	0.00345343	0.00345343	THOC1/DDX39B/AKAP8L/NUP85/NXF1/CPSF1/SRSF2/PABPN1/DDX39A/THOC6/U2AF1L4	11	BP
GO:0071426	ribonucleoprotein complex export from nucleus	11/357	116/17910	2.05563e-05	0.00675058	0.00675058	THOC1/DDX39B/AKAP8L/NUP85/NXF1/CPSF1/SRSF2/PABPN1/DDX39A/THOC6/U2AF1L4	11	BP
GO:0071166	ribonucleoprotein complex localization	11/357	117/17910	2.22914e-05	0.00675058	0.00675058	THOC1/DDX39B/AKAP8L/NUP85/NXF1/CPSF1/SRSF2/PABPN1/DDX39A/THOC6/U2AF1L4	11	BP
GO:0006281	DNA repair	25/357	502/17910	2.74066e-05	0.00766121	0.00766121	REC8/NEIL1/MUS81/RAD9A/POLG/POLE/SFPQ/FUS/MUTYH/HDAC10/PARP10/PWWP3A/MRNIP/MC1R/POLG2/RECQL5/MTA1/GTF2H4/POLM/LIG1/SIRT6/CEP164/ANKLE1/FANCG/PRIMPOL	25	BP
GO:0006405	RNA export from nucleus	11/357	122/17910	3.30004e-05	0.00856595	0.00856595	THOC1/DDX39B/AKAP8L/NUP85/NXF1/CPSF1/SRSF2/PABPN1/DDX39A/THOC6/U2AF1L4	11	BP
GO:0000346	transcription export complex	4/389	13/18675	0.000114193	0.008695	0.00846576	THOC1/DDX39B/NXF1/THOC6	4	CC
GO:0051028	mRNA transport	12/357	146/17910	3.67739e-05	0.0089091	0.0089091	THOC1/NPIPA1/DDX39B/AKAP8L/NUP85/NXF1/CPSF1/SRSF2/PABPN1/DDX39A/THOC6/U2AF1L4	12	BP
GO:0005681	spliceosomal complex	12/389	160/18675	0.000136197	0.00907412	0.00883488	PRPF3/SRRM2/DDX39B/SNRNP70/RBM5/KHDC4/AKAP17A/HNRNPH1/SUGP1/SRSF2/DHX16/CACTIN	12	CC
GO:0050657	nucleic acid transport	13/357	176/17910	5.38619e-05	0.0115138	0.0115138	THOC1/NPIPA1/DDX39B/AKAP8L/NUP85/NXF1/SFPQ/CPSF1/SRSF2/PABPN1/DDX39A/THOC6/U2AF1L4	13	BP
GO:0050658	RNA transport	13/357	176/17910	5.38619e-05	0.0115138	0.0115138	THOC1/NPIPA1/DDX39B/AKAP8L/NUP85/NXF1/SFPQ/CPSF1/SRSF2/PABPN1/DDX39A/THOC6/U2AF1L4	13	BP
GO:0051236	establishment of RNA localization	13/357	179/17910	6.41016e-05	0.0129414	0.0129414	THOC1/NPIPA1/DDX39B/AKAP8L/NUP85/NXF1/SFPQ/CPSF1/SRSF2/PABPN1/DDX39A/THOC6/U2AF1L4	13	BP
GO:0031124	mRNA 3'-end processing	9/357	89/17910	7.01988e-05	0.0134265	0.0134265	THOC1/PABPC1L/DDX39B/CPSF1/SRSF2/PABPN1/DDX39A/THOC6/U2AF1L4	9	BP
GO:0006284	base-excision repair	6/357	38/17910	9.6858e-05	0.0169315	0.0169315	NEIL1/POLG/POLE/MUTYH/LIG1/SIRT6	6	BP
GO:0043484	regulation of RNA splicing	10/357	115/17910	0.000101861	0.0169315	0.0169315	SNRNP70/RBM5/FUS/CLK1/AKAP17A/HNRNPH1/CLK2/CELF6/SFSWAP/TIA1	10	BP
GO:0006259	DNA metabolic process	37/357	963/17910	0.000103795	0.0169315	0.0169315	THOC1/REC8/NEIL1/MUS81/DDX39B/RAD9A/POLG/POLE/SFPQ/FUS/MUTYH/NASP/NSMCE4A/SH2B1/HDAC10/PARP10/PWWP3A/DFFB/MRNIP/E4F1/MC1R/POLG2/CHTF18/RECQL5/MTA1/GTF2H4/DNASE1L2/POLM/LIG1/SIRT6/TTF1/UCN/CEP164/DONSON/ANKLE1/FANCG/PRIMPOL	37	BP
GO:0006611	protein export from nucleus	12/357	163/17910	0.000107161	0.0169315	0.0169315	THOC1/DDX39B/AKAP8L/NUP85/NXF1/CPSF1/SRSF2/PABPN1/DDX39A/THOC6/ANKLE1/U2AF1L4	12	BP
GO:0051168	nuclear export	12/357	176/17910	0.000220534	0.0333925	0.0333925	THOC1/DDX39B/AKAP8L/NUP85/NXF1/CPSF1/SRSF2/PABPN1/DDX39A/THOC6/ANKLE1/U2AF1L4	12	BP
GO:0006403	RNA localization	13/357	208/17910	0.000287096	0.0404575	0.0404575	THOC1/NPIPA1/DDX39B/AKAP8L/NUP85/NXF1/SFPQ/CPSF1/SRSF2/PABPN1/DDX39A/THOC6/U2AF1L4	13	BP
GO:0031123	RNA 3'-end processing	9/357	107/17910	0.000289459	0.0404575	0.0404575	THOC1/PABPC1L/DDX39B/CPSF1/SRSF2/PABPN1/DDX39A/THOC6/U2AF1L4	9	BP
GO:0031503	protein-containing complex localization	14/357	238/17910	0.000315745	0.042497	0.042497	THOC1/DDX39B/AKAP8L/NUP85/NXF1/SFPQ/CPSF1/SRSF2/PABPN1/WDR19/DDX39A/CEP131/THOC6/U2AF1L4	14	BP
GO:0046784	viral mRNA export from host cell nucleus	3/357	8/17910	0.000408269	0.0529875	0.0529875	THOC1/DDX39B/THOC6	3	BP
GO:0044450	microtubule organizing center part	11/389	170/18675	0.000895171	0.053014	0.0516163	SFI1/TUBGCP6/WDR90/CROCC/WASH3P/CCDC14/NEURL4/FBF1/CEP131/WASHC1/CEP164	11	CC
GO:0015931	nucleobase-containing compound transport	13/357	221/17910	0.000512854	0.0642659	0.0642659	THOC1/NPIPA1/DDX39B/AKAP8L/NUP85/NXF1/SFPQ/CPSF1/SRSF2/PABPN1/DDX39A/THOC6/U2AF1L4	13	BP
GO:0044417	translocation of molecules into host	3/357	9/17910	0.000603368	0.0707303	0.0707303	THOC1/DDX39B/THOC6	3	BP
GO:0051836	translocation of molecules into other organism involved in symbiotic interaction	3/357	9/17910	0.000603368	0.0707303	0.0707303	THOC1/DDX39B/THOC6	3	BP
GO:0140097	catalytic activity, acting on DNA	12/383	152/16967	0.000175508	0.106533	0.104381	NEIL1/MUS81/RAD9A/POLG/POLE/MUTYH/TOP3B/DFFB/RECQL5/POLM/LIG1/PRIMPOL	12	MF
GO:0071203	WASH complex	3/389	13/18675	0.00219582	0.117037	0.113952	WASH6P/WASH3P/WASHC1	3	CC
GO:0071797	LUBAC complex	2/389	4/18675	0.00252558	0.122376	0.119149	RBCK1/RNF31	2	CC
GO:0060271	cilium assembly	16/357	335/17910	0.00118514	0.134587	0.134587	TTLL3/SFI1/WDR90/CROCC/AVIL/STK36/ATAT1/CFAP44/HAUS5/FBF1/WDR19/CEP131/DNAH1/NPHP3/CEP164/HAUS8	16	BP
GO:0016575	histone deacetylation	6/357	61/17910	0.00132675	0.146104	0.146104	AKAP8L/SIRT7/SFPQ/HDAC10/SIRT6/UCN	6	BP
GO:0044782	cilium organization	16/357	346/17910	0.001652	0.17657	0.17657	TTLL3/SFI1/WDR90/CROCC/AVIL/STK36/ATAT1/CFAP44/HAUS5/FBF1/WDR19/CEP131/DNAH1/NPHP3/CEP164/HAUS8	16	BP
GO:0070695	FHF complex	2/389	5/18675	0.00415133	0.182931	0.178108	FAM160A2/HOOK2	2	CC
GO:0005814	centriole	8/389	124/18675	0.00446172	0.182931	0.178108	SFI1/WDR90/CROCC/WASH3P/NEURL4/FBF1/WASHC1/CEP164	8	CC
GO:0015630	microtubule cytoskeleton	36/389	1102/18675	0.00509925	0.194136	0.189017	TTLL3/CEP95/SFI1/NEIL1/TUBGCP6/WDR90/CROCC/KAT2A/NUP85/DNAH17/WASH3P/PLA2G6/EFHC1/CCDC14/ATAT1/NEURL4/EML3/E4F1/HAUS5/HOOK2/FBF1/MTA1/CDK5RAP3/USP20/RBM39/ARHGAP4/SPPL2B/CEP131/WASHC1/TCTE3/NLRC5/DNAH1/KNTC1/DNAH14/CEP164/HAUS8	36	CC
GO:0000347	THO complex	2/389	6/18675	0.0061414	0.204586	0.199192	THOC1/THOC6	2	CC
GO:0000445	THO complex part of transcription export complex	2/389	6/18675	0.0061414	0.204586	0.199192	THOC1/THOC6	2	CC
GO:0016482	cytosolic transport	9/357	140/17910	0.00199613	0.207256	0.207256	WASH6P/FAM160A2/WASH3P/SGSM2/STX16/HOOK2/WASHC1/CORO7/GGA1	9	BP
GO:0006260	DNA replication	13/357	259/17910	0.00217163	0.219214	0.219214	THOC1/RAD9A/POLG/POLE/NASP/E4F1/POLG2/CHTF18/RECQL5/TTF1/UCN/DONSON/PRIMPOL	13	BP
GO:0010847	regulation of chromatin assembly	2/357	4/17910	0.00231503	0.227373	0.227373	PARP10/SIRT6	2	BP
GO:0003887	DNA-directed DNA polymerase activity	4/383	21/16967	0.00112821	0.234967	0.23022	POLG/POLE/POLM/PRIMPOL	4	MF
GO:0042826	histone deacetylase binding	8/383	102/16967	0.00217155	0.234967	0.23022	KAT2A/USF1/AKAP8L/RAD9A/SFPQ/HDAC10/NR2C1/ZMYND15	8	MF
GO:0003723	RNA binding	60/383	1850/16967	0.0024842	0.234967	0.23022	THOC1/RBM6/PRPF3/SRRM2/NSUN5P1/TARBP1/DDX39B/SNRNP70/AKAP8L/RBM5/SUGP2/KHDC4/SRRT/TRMT1/ARHGEF1/NSUN5P2/NXF1/ZNF638/SFPQ/FUS/ACIN1/DUS3L/ZFC3H1/TRMU/AKAP17A/HNRNPH1/UTP6/TOP3B/DHX34/SUGP1/CPSF1/CELF6/DGCR8/WDR6/SRSF2/C1orf35/PNISR/TCERG1/DDX12P/SHFL/PABPN1/EXOSC8/DHX16/RBM39/SAFB2/DDX39A/DND1/TRMT2A/PATL2/SFSWAP/KRI1/TIA1/CACTIN/THUMPD2/PABPN1L/DAZAP1/LUC7L3/MIR17HG/THOC6/RBM4B	60	MF
GO:0004974	leukotriene receptor activity	2/383	4/16967	0.00295895	0.234967	0.23022	LTB4R/LTB4R2	2	MF
GO:0051429	corticotropin-releasing hormone receptor binding	2/383	4/16967	0.00295895	0.234967	0.23022	UCN/UCN2	2	MF
GO:0051431	corticotropin-releasing hormone receptor 2 binding	2/383	4/16967	0.00295895	0.234967	0.23022	UCN/UCN2	2	MF
GO:0060589	nucleoside-triphosphatase regulator activity	14/383	267/16967	0.00309676	0.234967	0.23022	AHSA2P/AGAP6/ARHGEF1/SGSM2/ACAP3/AGAP5/AGAP9/TNK2/ARFGAP1/PLXNB1/ARHGAP4/MYO9B/GTF2H4/AGAP3	14	MF
GO:0005929	cilium	21/389	563/18675	0.00757793	0.23759	0.231326	TTLL3/CROCC/TTC21A/CATSPER2/DNAH17/EFHC1/CFAP44/INHA/FBF1/WDR19/CEP131/CATSPER4/INPP5E/DNAH1/SPTBN5/NPHP3/CFAP70/DNAH14/CEP164/TAS2R4/STRC	21	CC

## Sheet: Table S6_b
ID	Description	GeneRatio	BgRatio	pvalue	p.adjust	qvalue	geneID	Count	one_type	two_type
hsa03015	mRNA surveillance pathway	9/141	91/7914	3.17877e-05	0.00562643	0.00552103	PABPC1L/DDX39B/NXF1/ACIN1/CPSF1/PPP2R3B/PABPN1/PABPN1L/DAZAP1	9	Genetic Information Processing	Translation
hsa03040	Spliceosome	10/141	135/7914	0.000138469	0.0122545	0.0120249	THOC1/PRPF3/DDX39B/SNRNP70/ACIN1/SRSF2/TCERG1/DHX16/PRPF40B/U2AF1L4	10	Genetic Information Processing	Transcription
hsa00565	Ether lipid metabolism	5/141	47/7914	0.00140555	0.0829272	0.0813737	PLA2G4B/PLA2G6/TMEM86B/GDPD3/JMJD7-PLA2G4B	5	Metabolism	Lipid metabolism
hsa03460	Fanconi anemia pathway	5/141	54/7914	0.00262341	0.0936339	0.0918798	EME2/MUS81/TELO2/TOP3B/FANCG	5	Genetic Information Processing	Replication and repair
hsa03410	Base excision repair	4/141	33/7914	0.00264502	0.0936339	0.0918798	NEIL1/POLE/MUTYH/LIG1	4	Genetic Information Processing	Replication and repair
hsa00511	Other glycan degradation	3/141	18/7914	0.00371295	0.109532	0.10748	MAN2C1/HEXD/ENGASE	3	Metabolism	Glycan biosynthesis and metabolism
hsa00564	Glycerophospholipid metabolism	6/141	97/7914	0.00753908	0.190631	0.18706	TAZ/LPIN3/CHKB/PLA2G4B/PLA2G6/JMJD7-PLA2G4B	6	Metabolism	Lipid metabolism
hsa00592	alpha-Linolenic acid metabolism	3/141	25/7914	0.0095567	0.211442	0.207481	PLA2G4B/PLA2G6/JMJD7-PLA2G4B	3	Metabolism	Lipid metabolism

## Sheet: Table S7
Primers	Forward (5'-3')	Reverse (5'-3')
RP11-468E2.5	GCAATTTTCAAGGCCAGGGG	TTGGTTTCCACTCTCACCAGC
GAS1RR	ACCTCTGCAGTCCCCAAAAC	GGCCAGGCATCTCTTTCCTT
LINC02688	GAAGGACCAGGGTCAATCCG	CCTAGGGTAGGTGTCGCTCA
RP11-400K9.4	CTGCATACACTGAAGGGCCA	GAAAATGCAGGAAGCGAGGC
RP11-400K9.3	AGACCACATGATCCCAGCAA	ACCCAGTTCAGGCCCTTTTA
small interfering RNAs	sense (5'-3')	antisense (5'-3')
RP11-468E2.5-62	GCUUGAUGCACGACUGCUUTT	AAGCAGUCGUGCAUCAAGCTT
RP11-468E2.5-122	GGUGAGAGUGGAAACCAAATT	UUUGGUUUCCACUCUCACCTT
RP11-468E2.5-339	GCUGUUACGGUAGAUCUUGTT	CAAGAUCUACCGUAACAGCTT
